# Supplementary material for: Microbial dynamics and pulmonary immune responses in COVID-19 secondary bacterial pneumonia
Source: Nat Commun. 2024 Oct 29;15:9339. doi: 10.1038/s41467-024-53566-x (PMC11522429; doi:10.1038/s41467-024-53566-x)
Supplement: Supplementary file 4 — Supplementary Data 1-14 [file 41467_2024_53566_MOESM4_ESM.xlsx]

## Sheet: SuppData1
sample_name	Patient ID	manuscript_id	pathogen	Ciprofloxacin	Clindamycin	Erythromycin	Gentamicin	Linezolid	Nafcillin	Penicillin G	Rifampin	Tetracycline	TMP/SMX	Vancomycin	Amikacin	Aztreonam	Cefepime	Ceftazidime	Ceftazidime/Avibactam	Ceftolozane/Tazobactam	Imipenem	Levofloxacin	Meropenem	Piperacillin/Tazobactam	Tobramycin	Cefotaxime	Ampicillin	Ampicillin/Sulbactam	Cefazolin	Ceftriaxone	Doripenem	Ertapenem	Minocycline	Cefoxitin	Cefuroxime	Nitrofurantoin	Amoxicillin/Clavulanate	Chloramphenicol	Daptomycin	Nafcillin (Oxacillin)	Quinupristin/Dalfopristin
MVIR1-HS47-D19ETA1-MNGS1	1047	3	Staphylococcus aureus	Susceptible	Resistant	Resistant	Susceptible	Susceptible	Susceptible	Resistant	Susceptible	Resistant	Susceptible	Susceptible	NA	NA	NA	NA	NA	NA	NA	NA	NA	NA	NA	NA	NA	NA	NA	NA	NA	NA	NA	NA	NA	NA	NA	NA	NA	NA	NA
MVIR1-HS51-D1ETA1-MNGS1	1051	4	Pseudomonas aeruginosa	Susceptible	NA	NA	NA	NA	NA	NA	NA	NA	NA	NA	Susceptible	Susceptible	Susceptible	Susceptible	Susceptible	Susceptible	Susceptible	Susceptible	Susceptible	Susceptible	Susceptible	NA	NA	NA	NA	NA	NA	NA	NA	NA	NA	NA	NA	NA	NA	NA	NA
MVIR1-HS114-D3ETA1-MNGS1	1114	10	Pseudomonas aeruginosa	Susceptible	NA	NA	Intermediate	NA	NA	NA	NA	NA	Resistant	NA	Susceptible	Susceptible	Susceptible	Susceptible	NA	NA	Susceptible	Susceptible	Susceptible	Susceptible	Susceptible	Susceptible	NA	NA	NA	NA	NA	NA	NA	NA	NA	NA	NA	NA	NA	NA	NA
MVIR1-HS145-D1ETA1-MNGS1	1145	12	Escherichia coli	Resistant	NA	NA	Resistant	NA	NA	NA	NA	NA	Susceptible	NA	Susceptible	Resistant	Resistant	Resistant	Susceptible	Susceptible	Susceptible	Resistant	Susceptible	Susceptible	Resistant	NA	Resistant	Intermediate	Resistant	Resistant	Susceptible	Susceptible	Resistant	NA	NA	NA	NA	NA	NA	NA	NA
MVIR1-HS145-D1ETA1-MNGS1	1145	12	Klebsiella pneumoniae	Susceptible	NA	NA	Susceptible	NA	NA	NA	NA	NA	Resistant	NA	Susceptible	Resistant	Susceptible dose dependent	Resistant	Susceptible	Susceptible	Susceptible	Susceptible	Susceptible	Susceptible	Susceptible	NA	Resistant	Intermediate	Resistant	Resistant	Susceptible	Susceptible	Susceptible	NA	NA	NA	NA	NA	NA	NA	NA
MVIR1-HS145-D1ETA1-MNGS1	1145	12	Staphylococcus aureus	Resistant	Susceptible	Resistant	Susceptible	Susceptible	Resistant	Resistant	Susceptible	Susceptible	Susceptible	Susceptible	NA	NA	NA	NA	NA	NA	NA	NA	NA	NA	NA	NA	NA	NA	NA	NA	NA	NA	NA	NA	NA	NA	NA	NA	NA	NA	NA
MVIR1-HS154-D15ETA1-MNGS1	1154	13	Klebsiella aerogenes	NA	NA	NA	NA	NA	NA	NA	NA	NA	NA	NA	NA	NA	NA	NA	NA	NA	NA	NA	NA	NA	NA	NA	NA	NA	NA	NA	NA	NA	NA	NA	NA	NA	NA	NA	NA	NA	NA
MVIR1-HS161-D10ETA1-MNGS1	1161	16	Pseudomonas aeruginosa	Susceptible	NA	NA	Intermediate	NA	NA	NA	NA	NA	Susceptible	NA	Susceptible	Susceptible	Susceptible	Susceptible	NA	NA	Susceptible	Susceptible	Susceptible	Susceptible	Susceptible	Susceptible	NA	NA	NA	NA	NA	NA	NA	NA	NA	NA	NA	NA	NA	NA	NA
MVIR1-HS172-D8ETA1-MNGS1	1172	18	Citrobacter koseri	Susceptible	NA	NA	Susceptible	NA	NA	NA	NA	NA	Susceptible	NA	Susceptible	Susceptible	Susceptible	Susceptible	Susceptible	Susceptible	Susceptible	Susceptible	Susceptible	Susceptible	Susceptible	NA	Resistant	Susceptible	Susceptible	Susceptible	Susceptible	Susceptible	Susceptible	NA	NA	NA	NA	NA	NA	NA	NA
MVIR1-HS196-D19ETA1-MNGS1	1196	20	Klebsiella pneumoniae	Susceptible	NA	NA	Susceptible	NA	NA	NA	NA	NA	Susceptible	NA	Susceptible	Intermediate	Intermediate	Resistant	NA	NA	Intermediate	Susceptible	Susceptible	Resistant	Susceptible	Resistant	Resistant	Resistant	Resistant	Resistant	NA	Susceptible	NA	Resistant	Resistant	Intermediate	NA	NA	NA	NA	NA
MVIR1-HS204-D0ETA1-MNGS1	1204	21	Staphylococcus aureus	Susceptible	Susceptible	Susceptible	Susceptible	Susceptible	Susceptible	Resistant	Susceptible	Susceptible	Susceptible	Susceptible	NA	NA	NA	NA	NA	NA	NA	NA	NA	NA	NA	NA	NA	NA	NA	NA	NA	NA	NA	NA	NA	NA	NA	NA	NA	NA	NA
MVIR1-HS231-D4ETA1-MNGS1	1231	23	Escherichia coli	Resistant	NA	NA	Resistant	NA	NA	NA	NA	NA	Resistant	NA	Susceptible	Resistant	Resistant	Resistant	NA	NA	Susceptible	Resistant	Susceptible	Susceptible	Resistant	Resistant	Resistant	Intermediate	Resistant	Resistant	NA	Susceptible	NA	Susceptible	Resistant	Susceptible	NA	NA	NA	NA	NA
MVIR1-HS233-D3ETA1-MNGS1	1233	24	Serratia marcescens	Susceptible	NA	NA	Susceptible	NA	NA	NA	NA	NA	Susceptible	NA	Susceptible	Susceptible	Susceptible	Susceptible	Susceptible	Susceptible	Susceptible	Susceptible	Susceptible	Susceptible	Susceptible	NA	Resistant	Resistant	Resistant	Susceptible	Susceptible	Susceptible	Susceptible	NA	NA	NA	NA	NA	NA	NA	NA
MVIR1-HS236-D7ETA1-MNGS1	1236	25	Pseudomonas aeruginosa	Susceptible	NA	NA	Resistant	NA	NA	NA	NA	NA	Resistant	NA	Susceptible	Susceptible	Susceptible	Susceptible	NA	NA	Susceptible	Susceptible	Susceptible	Susceptible	Susceptible	Intermediate	NA	NA	NA	NA	NA	NA	NA	NA	NA	NA	NA	NA	NA	NA	NA
MVIR1-HS238-DN1ETA1-MNGS1	1238	26	Streptococcus pneumoniae	NA	Susceptible	Resistant	NA	NA	NA	Resistant	NA	Susceptible	Resistant	Susceptible	NA	NA	NA	NA	NA	NA	NA	Susceptible	Intermediate	NA	NA	Resistant	NA	NA	NA	Resistant	NA	NA	NA	NA	NA	NA	NA	NA	NA	NA	NA
MVIR1-HS250-D23ETA1-MNGS1	1250	29	Klebsiella aerogenes	Susceptible	NA	NA	Susceptible	NA	NA	NA	NA	NA	Susceptible	NA	Susceptible	Susceptible	Susceptible	Susceptible	NA	NA	Intermediate	Susceptible	Susceptible	Susceptible	Susceptible	NA	Resistant	Intermediate	Resistant	Susceptible	NA	Susceptible	NA	Resistant	Intermediate	Intermediate	NA	NA	NA	NA	NA
MVIR1-HS250-D23ETA1-MNGS1	1250	29	Pseudomonas aeruginosa	Susceptible	NA	NA	Susceptible	NA	NA	NA	NA	NA	Resistant	NA	Susceptible	Susceptible	Susceptible	Susceptible	NA	NA	Susceptible	Susceptible	Susceptible	Susceptible	Susceptible	Intermediate	NA	NA	NA	NA	NA	NA	NA	NA	NA	NA	NA	NA	NA	NA	NA
MVIR1-HS254-D14ETA1-MNGS1	1254	31	Staphylococcus aureus	Susceptible	Resistant	Resistant	Susceptible	Susceptible	NA	Resistant	Susceptible	Susceptible	Susceptible	Susceptible	NA	NA	NA	NA	NA	NA	Susceptible	Susceptible	Susceptible	NA	NA	NA	NA	Susceptible	Susceptible	Susceptible	NA	NA	NA	Susceptible	NA	NA	Susceptible	Susceptible	Susceptible	Susceptible	Susceptible
MVIR1-HS292-D15ETA1-MNGS2	1292	34	Escherichia coli	Susceptible	NA	NA	Susceptible	NA	NA	NA	NA	NA	Susceptible	NA	Susceptible	Susceptible	Susceptible	Resistant	NA	NA	Susceptible	Susceptible	Susceptible	Susceptible	Susceptible	Resistant	Resistant	Intermediate	Resistant	Resistant	NA	Susceptible	NA	Resistant	Resistant	Susceptible	NA	NA	NA	NA	NA
MVIR1-HS357-D10ETA1-MNGS2	1357	36	Citrobacter koseri	Susceptible	NA	NA	Susceptible	NA	NA	NA	NA	NA	Resistant	NA	Susceptible	Susceptible	Susceptible	Susceptible	NA	NA	Susceptible	Susceptible	Susceptible	Susceptible	Susceptible	NA	Resistant	Susceptible	Intermediate	Susceptible	NA	Susceptible	NA	Intermediate	Resistant	Susceptible	NA	NA	NA	NA	NA
MVIR1-HS410-D4ETA1-MNGS1	1410	37	Staphylococcus aureus	Susceptible	Susceptible	Susceptible	Intermediate	Susceptible	Susceptible	NA	Susceptible	Susceptible	Susceptible	Susceptible	NA	NA	NA	NA	NA	NA	NA	NA	NA	NA	NA	NA	NA	NA	NA	NA	NA	NA	NA	NA	NA	NA	NA	NA	NA	NA	NA
MVIR1-HS419-D3ETA1-MNGS1	1419	38	Klebsiella pneumoniae	Susceptible	NA	NA	Susceptible	NA	NA	NA	NA	NA	Susceptible	NA	Susceptible	Intermediate	Intermediate	Resistant	NA	NA	Susceptible	Susceptible	Susceptible	Susceptible	Susceptible	Resistant	Resistant	Resistant	Resistant	Resistant	NA	Susceptible	NA	Resistant	Resistant	Intermediate	NA	NA	NA	NA	NA
MVIR1-HS427-D10ETA1-MNGS1	1427	39	Klebsiella aerogenes	Susceptible	NA	NA	Susceptible	NA	NA	NA	NA	NA	Susceptible	NA	Susceptible	Susceptible	Susceptible	Susceptible	Susceptible	Susceptible	Susceptible	Susceptible	Susceptible	Susceptible	Susceptible	NA	Resistant	Resistant	Resistant	Susceptible	Susceptible	Susceptible	Susceptible	NA	NA	NA	NA	NA	NA	NA	NA
MVIR1-HS471-D2ETA1-MNGS1	1471	43	Staphylococcus aureus	NA	NA	NA	NA	NA	NA	NA	NA	NA	NA	NA	NA	NA	NA	NA	NA	NA	NA	NA	NA	NA	NA	NA	NA	NA	NA	NA	NA	NA	NA	NA	NA	NA	NA	NA	NA	NA	NA
MVIR1-HS473-D4ETA1-MNGS1	1473	44	Staphylococcus aureus	Susceptible	Susceptible	Susceptible	Susceptible	Susceptible	Susceptible	NA	Susceptible	Susceptible	Susceptible	Susceptible	NA	NA	NA	NA	NA	NA	NA	NA	NA	NA	NA	NA	NA	NA	NA	NA	NA	NA	NA	NA	NA	NA	NA	NA	NA	NA	NA
MVIR1-HS474-D7ETA1-MNGS1	1474	45	Staphylococcus aureus	NA	NA	NA	NA	NA	NA	NA	NA	NA	NA	NA	NA	NA	NA	NA	NA	NA	NA	NA	NA	NA	NA	NA	NA	NA	NA	NA	NA	NA	NA	NA	NA	NA	NA	NA	NA	NA	NA
MVIR1-HS474-D7ETA1-MNGS1	1474	45	Haemophilus haemolyticus	NA	NA	NA	NA	NA	NA	NA	NA	NA	NA	NA	NA	NA	NA	NA	NA	NA	NA	NA	NA	NA	NA	NA	NA	NA	NA	NA	NA	NA	NA	NA	NA	NA	NA	NA	NA	NA	NA
MVIR1-HS499-D6ETA1-MNGS1	1499	48	Staphylococcus aureus	Resistant	Susceptible	Resistant	Susceptible	Susceptible	NA	Resistant	Susceptible	Susceptible	Susceptible	Susceptible	NA	NA	NA	NA	NA	NA	Resistant	Resistant	Resistant	NA	NA	NA	Resistant	Resistant	Resistant	Resistant	NA	NA	NA	Resistant	NA	NA	Resistant	Susceptible	Susceptible	Resistant	Susceptible
MVIR1-HS507-D7ETA1-MNGS1	1507	49	Acinetobacter haemolyticus	Susceptible	NA	NA	Susceptible	NA	NA	NA	NA	NA	Resistant	NA	Susceptible	NA	Susceptible	Susceptible	NA	NA	NA	Susceptible	Susceptible	NA	Susceptible	Intermediate	NA	Resistant	NA	Intermediate	NA	NA	NA	NA	NA	NA	NA	NA	NA	NA	NA
MVIR1-HS521-D3ETA1-MNGS1	1521	50	Staphylococcus aureus	NA	Susceptible	Susceptible	Susceptible	Susceptible	Susceptible	Resistant	Susceptible	Susceptible	Susceptible	Susceptible	NA	NA	NA	NA	NA	NA	NA	NA	NA	NA	NA	NA	NA	NA	NA	NA	NA	NA	NA	NA	NA	NA	NA	NA	NA	NA	NA
MVIR1-HS548-D1ETA1-MNGS1	1548	55	Pseudomonas aeruginosa	Resistant	NA	NA	NA	NA	NA	NA	NA	NA	NA	NA	Susceptible	Resistant	Susceptible	Susceptible	Susceptible	Susceptible	Intermediate	Resistant	Resistant	Susceptible	Susceptible	NA	NA	NA	NA	NA	NA	NA	NA	NA	NA	NA	NA	NA	NA	NA	NA

## Sheet: SuppData2
feature	metadata	value	coef	stderr	pval	name	qval	N	N.not.zero
UNMAPPED	Final	2BP	1.23204	0.502136	0.0174015	Final2BP	0.147155	56	31
UNINTEGRATED	Final	2BP	1.06961	0.386226	0.00768198	Final2BP	0.147155	56	31
CALVIN.PWY..Calvin.Benson.Bassham.cycle	Final	2BP	0.849221	0.369203	0.025331	Final2BP	0.147155	56	12
COA.PWY.1..superpathway.of.coenzyme.A.biosynthesis.III..mammals.	Final	2BP	1.37672	0.622939	0.0313609	Final2BP	0.147155	56	13
COA.PWY..coenzyme.A.biosynthesis.I..prokaryotic.	Final	2BP	1.7262	0.685409	0.0147812	Final2BP	0.147155	56	16
PANTO.PWY..phosphopantothenate.biosynthesis.I	Final	2BP	1.40334	0.528418	0.0103805	Final2BP	0.147155	56	12
PENTOSE.P.PWY..pentose.phosphate.pathway	Final	2BP	1.33669	0.578453	0.024691	Final2BP	0.147155	56	15
PEPTIDOGLYCANSYN.PWY..peptidoglycan.biosynthesis.I..meso.diaminopimelate.containing.	Final	2BP	1.21321	0.5441	0.0299429	Final2BP	0.147155	56	14
PWY.6122..5.aminoimidazole.ribonucleotide.biosynthesis.II	Final	2BP	1.38596	0.550462	0.014807	Final2BP	0.147155	56	13
PWY.6277..superpathway.of.5.aminoimidazole.ribonucleotide.biosynthesis	Final	2BP	1.38596	0.550462	0.014807	Final2BP	0.147155	56	13
PWY.6387..UDP.N.acetylmuramoyl.pentapeptide.biosynthesis.I..meso.diaminopimelate.containing.	Final	2BP	1.24187	0.552396	0.0286707	Final2BP	0.147155	56	14
PWY.7790..UMP.biosynthesis.II	Final	2BP	1.48835	0.633647	0.0225205	Final2BP	0.147155	56	12
THRESYN.PWY..superpathway.of.L.threonine.biosynthesis	Final	2BP	1.35331	0.562574	0.0196024	Final2BP	0.147155	56	14
PWY.3841..folate.transformations.II..plants.	Final	2BP	0.991255	0.481232	0.0442484	Final2BP	0.15142	56	13
PWY.5667..CDP.diacylglycerol.biosynthesis.I	Final	2BP	0.90326	0.433835	0.0420923	Final2BP	0.15142	56	12
PWY.5695..inosine.5..phosphate.degradation	Final	2BP	0.907337	0.441422	0.0446814	Final2BP	0.15142	56	15
PWY.7851..coenzyme.A.biosynthesis.II..eukaryotic.	Final	2BP	1.449	0.681962	0.0382009	Final2BP	0.15142	56	14
UDPNAGSYN.PWY..UDP.N.acetyl.D.glucosamine.biosynthesis.I	Final	2BP	1.52476	0.735351	0.0429094	Final2BP	0.15142	56	16
PWY.6385..peptidoglycan.biosynthesis.III..mycobacteria.	Final	2BP	0.913314	0.491312	0.0684898	Final2BP	0.219888	56	13
ARO.PWY..chorismate.biosynthesis.I	Final	2BP	0.781988	0.426642	0.0723343	Final2BP	0.220619	56	13
PWY.6163..chorismate.biosynthesis.from.3.dehydroquinate	Final	2BP	0.79305	0.439732	0.076892	Final2BP	0.223353	56	13
DTDPRHAMSYN.PWY..dTDP..beta..L.rhamnose.biosynthesis	Final	2BP	0.824662	0.492087	0.0995499	Final2BP	0.249597	56	12
PWY.1042..glycolysis.IV	Final	2BP	1.01759	0.608564	0.100287	Final2BP	0.249597	56	23
PWY.5100..pyruvate.fermentation.to.acetate.and.lactate.II	Final	2BP	1.33196	0.812011	0.106751	Final2BP	0.249597	56	16
PWY.6151..S.adenosyl.L.methionine.salvage.I	Final	2BP	1.2653	0.763991	0.103487	Final2BP	0.249597	56	15
PWY.6386..UDP.N.acetylmuramoyl.pentapeptide.biosynthesis.II..lysine.containing.	Final	2BP	1.15278	0.673363	0.0926393	Final2BP	0.249597	56	15
PWY.7220..adenosine.deoxyribonucleotides.de.novo.biosynthesis.II	Final	2BP	1.36495	0.851016	0.114569	Final2BP	0.249597	56	20
PWY.7222..guanosine.deoxyribonucleotides.de.novo.biosynthesis.II	Final	2BP	1.36495	0.851016	0.114569	Final2BP	0.249597	56	20
ANAGLYCOLYSIS.PWY..glycolysis.III..from.glucose.	Final	2BP	0.851041	0.556417	0.131977	Final2BP	0.251581	56	15
FASYN.ELONG.PWY..fatty.acid.elongation....saturated	Final	2BP	1.05878	0.675519	0.122874	Final2BP	0.251581	56	20
P41.PWY..pyruvate.fermentation.to.acetate.and..S..lactate.I	Final	2BP	0.852367	0.554843	0.130321	Final2BP	0.251581	56	17
PWY0.1319..CDP.diacylglycerol.biosynthesis.II	Final	2BP	0.725256	0.466282	0.125692	Final2BP	0.251581	56	13
PWY.8178..pentose.phosphate.pathway..non.oxidative.branch..II	Final	2BP	0.807751	0.534143	0.136304	Final2BP	0.251956	56	16
PWY.7221..guanosine.ribonucleotides.de.novo.biosynthesis	Final	2BP	1.07847	0.726717	0.143614	Final2BP	0.257661	56	22
NONOXIPENT.PWY..pentose.phosphate.pathway..non.oxidative.branch..I	Final	2BP	0.824315	0.564766	0.150202	Final2BP	0.26178	56	19
PWY.7208..superpathway.of.pyrimidine.nucleobases.salvage	Final	2BP	1.06326	0.750661	0.162391	Final2BP	0.275163	56	18
PWY.7228..superpathway.of.guanosine.nucleotides.de.novo.biosynthesis.I	Final	2BP	0.98703	0.755435	0.196896	Final2BP	0.312022	56	19
PWY.7663..gondoate.biosynthesis..anaerobic.	Final	2BP	0.96457	0.742592	0.19949	Final2BP	0.312022	56	23
TRNA.CHARGING.PWY..tRNA.charging	Final	2BP	0.53274	0.409572	0.198876	Final2BP	0.312022	56	14
PWY0.1296..purine.ribonucleosides.degradation	Final	2BP	0.870509	0.707889	0.224131	Final2BP	0.3418	56	19
PWY.7238..sucrose.biosynthesis.II	Final	2BP	0.896927	0.758574	0.242233	Final2BP	0.360396	56	12
PWY.6125..superpathway.of.guanosine.nucleotides.de.novo.biosynthesis.II	Final	2BP	0.881677	0.762705	0.252776	Final2BP	0.367127	56	16
PWY.6700..queuosine.biosynthesis.I..de.novo.	Final	2BP	0.68312	0.598601	0.258825	Final2BP	0.36717	56	14
PWY.6126..superpathway.of.adenosine.nucleotides.de.novo.biosynthesis.II	Final	2BP	0.764807	0.686625	0.270271	Final2BP	0.374694	56	17
PWY.6703..preQ0.biosynthesis	Final	2BP	0.612375	0.568362	0.286074	Final2BP	0.387789	56	13
PWY.7229..superpathway.of.adenosine.nucleotides.de.novo.biosynthesis.I	Final	2BP	0.635295	0.632157	0.319397	Final2BP	0.423548	56	17
SER.GLYSYN.PWY..superpathway.of.L.serine.and.glycine.biosynthesis.I	Final	2BP	0.421288	0.45422	0.357795	Final2BP	0.464372	56	14
PWY.6282..palmitoleate.biosynthesis.I..from..5Z..dodec.5.enoate.	Final	2BP	0.57871	0.653728	0.379949	Final2BP	0.472998	56	15
VALSYN.PWY..L.valine.biosynthesis	Final	2BP	0.347228	0.391671	0.379264	Final2BP	0.472998	56	14
PWY66.429..fatty.acid.biosynthesis.initiation..mitochondria.	Final	2BP	0.535747	0.626887	0.39654	Final2BP	0.483778	56	20
PWY.7664..oleate.biosynthesis.IV..anaerobic.	Final	2BP	0.523195	0.626583	0.407399	Final2BP	0.487281	56	15
PWY0.862...5Z..dodecenoate.biosynthesis.I	Final	2BP	0.405748	0.550583	0.464347	Final2BP	0.544715	56	15
PWY.7199..pyrimidine.deoxyribonucleosides.salvage	Final	2BP	0.390675	0.548288	0.4792	Final2BP	0.551533	56	12
PWY.5981..CDP.diacylglycerol.biosynthesis.III	Final	2BP	0.585086	0.872697	0.505438	Final2BP	0.570958	56	14
PWY.6609..adenine.and.adenosine.salvage.III	Final	2BP	0.37441	0.573661	0.51674	Final2BP	0.573111	56	19
PWY.6147..6.hydroxymethyl.dihydropterin.diphosphate.biosynthesis.I	Final	2BP	0.302382	0.520673	0.563824	Final2BP	0.614165	56	12
ASPASN.PWY..superpathway.of.L.aspartate.and.L.asparagine.biosynthesis	Final	2BP	0.358997	0.657238	0.587164	Final2BP	0.617535	56	14
ILEUSYN.PWY..L.isoleucine.biosynthesis.I..from.threonine.	Final	2BP	0.185729	0.332327	0.578559	Final2BP	0.617535	56	12
PWY.5973..cis.vaccenate.biosynthesis	Final	2BP	0.172901	0.751192	0.818831	Final2BP	0.846588	56	19
PWY0.1586..peptidoglycan.maturation..meso.diaminopimelate.containing.	Final	2BP	-0.0391882	0.440966	0.929515	Final2BP	0.945007	56	13
PWY.7197..pyrimidine.deoxyribonucleotide.phosphorylation	Final	2BP	-0.0242849	0.670445	0.971239	Final2BP	0.971239	56	12

## Sheet: SuppData3
	logFC	AveExpr	t	P.Value	adj.P.Val	B	gene_name
ENSG00000000003	-0.0936296	2.71576	-0.347854	0.729127	0.895087	-5.81612	TSPAN6
ENSG00000000419	0.562854	4.22532	1.6731	0.0993422	0.403033	-4.66567	DPM1
ENSG00000000457	0.380575	2.73724	1.54954	0.126338	0.445376	-4.77182	SCYL3
ENSG00000000460	0.554881	2.6643	2.08342	0.0413387	0.287345	-3.90966	C1orf112
ENSG00000000938	0.309773	8.81803	0.613892	0.541531	0.800016	-5.78538	FGR
ENSG00000000971	-0.951875	1.99309	-2.43151	0.0179367	0.211739	-3.20669	CFH
ENSG00000001036	-0.00264489	4.8032	-0.015567	0.98763	0.994331	-5.99118	FUCA2
ENSG00000001084	-0.376973	5.66726	-1.07615	0.286026	0.62116	-5.46137	GCLC
ENSG00000001167	0.488602	4.45177	1.37512	0.17404	0.506818	-5.08828	NFYA
ENSG00000001460	-0.255259	2.73497	-0.826812	0.411512	0.71961	-5.55658	STPG1
ENSG00000001461	-0.0409785	3.71424	-0.194858	0.846141	0.943014	-5.92348	NIPAL3
ENSG00000001497	-0.699019	1.29275	-2.29751	0.0249746	0.240144	-3.44905	LAS1L
ENSG00000001561	0.550588	2.30818	1.54982	0.126269	0.445328	-4.74673	ENPP4
ENSG00000001617	-0.614206	1.60723	-1.33036	0.188268	0.523372	-4.98465	SEMA3F
ENSG00000001626	-0.266842	6.24922	-0.480927	0.63226	0.847463	-5.89968	CFTR
ENSG00000001629	-0.0374521	4.89519	-0.141269	0.888115	0.959893	-5.98388	ANKIB1
ENSG00000001630	-0.409483	3.36587	-1.66487	0.100981	0.4051	-4.63915	CYP51A1
ENSG00000001631	-0.297755	4.67522	-1.27054	0.208635	0.54835	-5.22761	KRIT1
ENSG00000002016	0.120993	3.29223	0.37059	0.712205	0.88747	-5.85039	RAD52
ENSG00000002330	-0.138648	2.6703	-0.330243	0.742329	0.902399	-5.81829	BAD
ENSG00000002549	-0.848479	5.98058	-2.08724	0.0409796	0.286727	-4.00034	LAP3
ENSG00000002586	-0.609834	6.39656	-2.06393	0.0432127	0.291962	-4.04583	CD99
ENSG00000002587	-0.8529	2.05719	-2.18122	0.0329654	0.26599	-3.6986	HS3ST1
ENSG00000002726	0.4565	0.250663	0.929521	0.356221	0.676572	-5.32203	AOC1
ENSG00000002746	0.194616	0.0868247	0.352859	0.72539	0.893053	-5.64938	HECW1
ENSG00000002822	-0.654048	4.34102	-2.00569	0.0492547	0.306356	-4.12247	MAD1L1
ENSG00000002834	0.00980621	6.88386	0.0410841	0.967361	0.987439	-6.00663	LASP1
ENSG00000002919	0.313917	4.83131	1.18496	0.240553	0.580651	-5.32916	SNX11
ENSG00000002933	-0.239292	3.70383	-0.530873	0.597402	0.828089	-5.80823	TMEM176A
ENSG00000003056	-0.116061	7.23284	-0.400479	0.690179	0.876714	-5.92612	M6PR
ENSG00000003096	-0.0139656	-1.64558	-0.0351768	0.972052	0.989457	-5.64645	KLHL13
ENSG00000003147	-0.0838933	3.38826	-0.280588	0.77996	0.918969	-5.8846	ICA1
ENSG00000003249	-0.510552	-0.960938	-1.36729	0.176467	0.509627	-4.83836	DBNDD1
ENSG00000003393	0.180041	4.07947	0.760886	0.449607	0.74398	-5.68652	ALS2
ENSG00000003400	0.278446	5.0425	1.28816	0.202474	0.540778	-5.21581	CASP10
ENSG00000003402	-0.0782185	9.93911	-0.409525	0.683565	0.873683	-5.8499	CFLAR
ENSG00000003436	-0.153012	5.89281	-0.630659	0.530579	0.794384	-5.82182	TFPI
ENSG00000003509	0.219106	3.17558	0.864738	0.390513	0.704859	-5.55488	NDUFAF7
ENSG00000003756	-0.00985511	7.52693	-0.0535957	0.957429	0.983966	-5.99583	RBM5
ENSG00000003987	-0.411165	2.07054	-1.24349	0.218365	0.558988	-5.11589	MTMR7
ENSG00000003989	-0.973084	-0.158323	-2.11722	0.0382563	0.279556	-3.74577	SLC7A2
ENSG00000004059	0.0964103	4.85144	0.327104	0.74469	0.903122	-5.93937	ARF5
ENSG00000004139	0.294843	1.50551	1.21864	0.227593	0.567481	-5.1081	SARM1
ENSG00000004142	-0.305382	3.18517	-0.879349	0.382605	0.698469	-5.54321	POLDIP2
ENSG00000004399	-0.890618	5.65526	-2.61115	0.0113006	0.179348	-2.92664	PLXND1
ENSG00000004455	-0.131572	5.55579	-0.631016	0.530347	0.794182	-5.81774	AK2
ENSG00000004468	0.0373193	3.32719	0.139	0.889901	0.96036	-5.905	CD38
ENSG00000004478	-0.0809091	4.64166	-0.196604	0.84478	0.942317	-5.96712	FKBP4
ENSG00000004487	-0.0340171	2.90781	-0.132131	0.895308	0.962373	-5.87822	KDM1A
ENSG00000004534	-0.221718	5.32986	-0.968573	0.336519	0.66324	-5.56018	RBM6
ENSG00000004660	0.834294	2.98048	2.71581	0.00855338	0.161272	-2.62968	CAMKK1
ENSG00000004700	0.145271	3.36269	0.437138	0.663529	0.863881	-5.82816	RECQL
ENSG00000004766	-0.108185	4.02648	-0.333706	0.739727	0.900471	-5.90573	VPS50
ENSG00000004777	-0.685235	1.55636	-1.68193	0.0976083	0.399798	-4.51263	ARHGAP33
ENSG00000004779	0.287399	2.71937	0.608753	0.54491	0.801871	-5.70114	NDUFAB1
ENSG00000004799	-1.09973	1.90448	-2.37916	0.0204419	0.22099	-3.30958	PDK4
ENSG00000004809	-0.1308	1.73185	-0.369939	0.712688	0.887595	-5.73576	SLC22A16
ENSG00000004838	-1.32886	2.7167	-3.01234	0.00374844	0.125319	-1.92431	ZMYND10
ENSG00000004846	-0.19736	1.17066	-0.454826	0.650822	0.857887	-5.66579	ABCB5
ENSG00000004848	0.418995	0.461617	0.803763	0.424603	0.725963	-5.42882	ARX
ENSG00000004864	0.70536	7.80717	2.08213	0.0414606	0.287345	-3.99524	SLC25A13
ENSG00000004866	-0.604015	3.43974	-1.85121	0.0689	0.348451	-4.35044	ST7
ENSG00000004897	0.00976449	5.68112	0.0460506	0.963418	0.985958	-6.00868	CDC27
ENSG00000004939	0.505715	2.33042	1.62446	0.109347	0.417699	-4.64206	SLC4A1
ENSG00000004961	0.0795553	1.39091	0.229634	0.819131	0.93351	-5.75147	HCCS
ENSG00000004975	-0.0430378	4.95834	-0.162347	0.87156	0.953186	-5.98322	DVL2
ENSG00000005001	-2.00621	3.83709	-3.29103	0.00164924	0.102736	-1.23857	PRSS22
ENSG00000005007	-0.174722	5.36313	-0.648385	0.519129	0.787648	-5.80473	UPF1
ENSG00000005020	0.312866	6.76899	0.958802	0.34138	0.665765	-5.57189	SKAP2
ENSG00000005022	-0.719858	5.65692	-2.20812	0.0309404	0.260653	-3.77018	SLC25A5
ENSG00000005059	-0.00733105	3.35028	-0.0239032	0.981006	0.991854	-5.91713	MCUB
ENSG00000005075	0.372941	3.44863	1.08771	0.280932	0.616425	-5.36826	POLR2J
ENSG00000005100	-0.0267954	1.27333	-0.0859797	0.931759	0.974153	-5.76352	DHX33
ENSG00000005108	-0.13632	-1.15982	-0.318487	0.751185	0.905875	-5.61218	THSD7A
ENSG00000005156	-0.148252	5.1029	-0.516848	0.6071	0.83388	-5.87216	LIG3
ENSG00000005175	0.574579	3.61759	1.63607	0.106887	0.413825	-4.69617	RPAP3
ENSG00000005187	0.180338	6.20792	0.75443	0.453445	0.746288	-5.74081	ACSM3
ENSG00000005189	0.044713	3.40613	0.106556	0.915485	0.968323	-5.91711	REXO5
ENSG00000005194	-0.380847	2.73092	-1.04251	0.301219	0.633181	-5.36801	CIAPIN1
ENSG00000005206	-0.377468	3.69206	-1.0157	0.313716	0.643871	-5.45397	SPPL2B
ENSG00000005238	0.266931	4.34872	0.739439	0.462428	0.753046	-5.71423	FAM214B
ENSG00000005243	-0.888334	-1.04954	-1.84256	0.0701719	0.351182	-4.18546	COPZ2
ENSG00000005249	-0.26248	-0.207963	-0.600271	0.550512	0.804228	-5.52613	PRKAR2B
ENSG00000005302	0.444332	5.08666	1.58623	0.117771	0.43043	-4.81892	MSL3
ENSG00000005339	-0.50836	8.88441	-1.51104	0.135854	0.458274	-4.89902	CREBBP
ENSG00000005379	0.191864	5.03968	0.528652	0.598933	0.828879	-5.8633	TSPOAP1
ENSG00000005381	-0.241977	1.05587	-0.548069	0.585611	0.820881	-5.61518	MPO
ENSG00000005436	0.331099	2.82625	1.16132	0.249959	0.591168	-5.25496	GCFC2
ENSG00000005448	-0.503605	1.78581	-1.10401	0.273852	0.610841	-5.24398	WDR54
ENSG00000005469	0.185661	2.06264	0.559453	0.577867	0.817826	-5.67971	CROT
ENSG00000005471	-0.492627	-0.640024	-0.972343	0.334655	0.661695	-5.25106	ABCB4
ENSG00000005483	0.408229	7.8682	1.67148	0.0996633	0.403418	-4.6875	KMT2E
ENSG00000005486	-0.127671	6.1691	-0.387618	0.699625	0.881285	-5.93932	RHBDD2
ENSG00000005700	-0.26651	3.96737	-0.954329	0.34362	0.667982	-5.52593	IBTK
ENSG00000005801	0.141731	3.85801	0.524596	0.601734	0.830846	-5.81946	ZNF195
ENSG00000005810	0.0839795	5.00969	0.358566	0.721137	0.891379	-5.93576	MYCBP2
ENSG00000005812	0.338269	4.48562	1.10016	0.275511	0.611726	-5.4069	FBXL3
ENSG00000005844	0.300014	5.35568	1.06904	0.289193	0.62418	-5.46064	ITGAL
ENSG00000005882	-0.914977	0.57675	-2.12862	0.0372635	0.275841	-3.74178	PDK2
ENSG00000005884	-0.508221	3.21207	-1.62718	0.108767	0.416882	-4.68749	ITGA3
ENSG00000005889	0.144233	6.09048	0.628324	0.532098	0.795393	-5.82202	ZFX
ENSG00000005893	0.414714	6.90496	1.23318	0.222158	0.563546	-5.28782	LAMP2
ENSG00000005961	-0.371736	-0.766524	-1.09704	0.276861	0.612805	-5.13507	ITGA2B
ENSG00000005981	0.601536	3.10667	1.91584	0.059996	0.32902	-4.22553	ASB4
ENSG00000006007	-0.0128345	3.93581	-0.0492934	0.960844	0.985171	-5.95082	GDE1
ENSG00000006015	-0.325622	3.24899	-1.53085	0.130889	0.450632	-4.82829	REX1BD
ENSG00000006016	0.205185	1.79735	0.425145	0.672202	0.868938	-5.7215	CRLF1
ENSG00000006025	-0.879166	0.714611	-2.01554	0.0481843	0.302982	-3.94391	OSBPL7
ENSG00000006042	-0.639696	0.765984	-1.4424	0.154218	0.483303	-4.80319	TMEM98
ENSG00000006047	0.67338	2.68773	1.49103	0.141021	0.465036	-4.84918	YBX2
ENSG00000006062	-0.350496	2.47666	-1.16857	0.247049	0.588065	-5.22345	MAP3K14
ENSG00000006071	0.142982	1.01881	0.417876	0.67748	0.870438	-5.67139	ABCC8
ENSG00000006118	-0.544041	4.35111	-1.91739	0.0597946	0.328371	-4.27752	TMEM132A
ENSG00000006125	-0.346079	6.67953	-1.19488	0.236679	0.577971	-5.33556	AP2B1
ENSG00000006194	-0.133555	2.93882	-0.570707	0.57026	0.814906	-5.73593	ZNF263
ENSG00000006210	-0.342335	0.231028	-0.89385	0.374856	0.691909	-5.34888	CX3CL1
ENSG00000006282	0.262088	4.00817	0.931133	0.355393	0.675707	-5.54749	SPATA20
ENSG00000006283	0.319366	0.426163	1.06509	0.290964	0.625418	-5.20897	CACNA1G
ENSG00000006327	-0.705804	2.69447	-1.60718	0.113093	0.422996	-4.68512	TNFRSF12A
ENSG00000006377	0.911037	1.01746	2.55907	0.0129476	0.187968	-2.91697	DLX6
ENSG00000006432	-0.990047	0.681336	-2.58774	0.0120157	0.182047	-2.84852	MAP3K9
ENSG00000006451	-0.720963	5.1182	-2.18766	0.0324704	0.264552	-3.80314	RALA
ENSG00000006453	0.325243	4.98351	1.42665	0.158694	0.488347	-5.03961	BAIAP2L1
ENSG00000006459	0.356998	4.60069	1.43496	0.156319	0.486019	-5.0179	KDM7A
ENSG00000006468	-0.482619	-0.334332	-0.933466	0.354198	0.674298	-5.29333	ETV1
ENSG00000006530	0.204489	5.9665	1.0116	0.315658	0.644874	-5.52615	AGK
ENSG00000006534	-0.450744	4.12719	-1.21227	0.230004	0.570291	-5.27269	ALDH3B1
ENSG00000006555	-0.0648837	1.56698	-0.223888	0.82358	0.93571	-5.76413	TTC22
ENSG00000006576	0.665966	3.82532	2.71426	0.0085892	0.161314	-2.65867	PHTF2
ENSG00000006607	-0.700777	4.47234	-2.37872	0.0204641	0.22099	-3.40755	FARP2
ENSG00000006611	-1.49332	-1.14607	-2.37001	0.0209102	0.223417	-3.26476	USH1C
ENSG00000006625	-0.170718	1.36735	-0.405889	0.68622	0.875162	-5.69728	GGCT
ENSG00000006634	0.958044	4.4749	2.23297	0.0291671	0.255017	-3.69444	DBF4
ENSG00000006638	0.445108	-0.474781	1.10842	0.271959	0.609035	-5.13298	TBXA2R
ENSG00000006652	0.15366	8.79627	0.579811	0.564142	0.811346	-5.80558	IFRD1
ENSG00000006659	-0.0496568	0.633855	-0.115035	0.908788	0.966262	-5.72339	LGALS14
ENSG00000006695	0.16777	3.0051	0.664737	0.508682	0.780802	-5.68774	COX10
ENSG00000006704	-0.598848	2.29895	-2.05272	0.0443229	0.293892	-3.94663	GTF2IRD1
ENSG00000006712	-0.226587	5.68581	-0.828256	0.4107	0.7191	-5.68387	PAF1
ENSG00000006715	-0.159984	5.91296	-0.741944	0.46092	0.751717	-5.74888	VPS41
ENSG00000006740	-0.500668	0.797875	-1.41082	0.163293	0.493814	-4.84411	ARHGAP44
ENSG00000006744	-1.02265	3.50445	-3.56307	0.000711375	0.0784195	-0.50459	ELAC2
ENSG00000006747	-0.37586	4.21296	-1.18983	0.238646	0.579822	-5.30302	SCIN
ENSG00000006756	0.0439206	3.66681	0.173623	0.862727	0.950077	-5.92436	ARSD
ENSG00000006757	0.078002	2.19791	0.326588	0.745078	0.903225	-5.78478	PNPLA4
ENSG00000006831	0.136011	5.32853	0.486169	0.62856	0.846118	-5.89157	ADIPOR2
ENSG00000006837	0.408627	4.32319	1.04386	0.300598	0.632639	-5.45738	CDKL3
ENSG00000007001	0.358231	-0.801362	0.78723	0.434144	0.733312	-5.39233	UPP2
ENSG00000007038	-0.528598	-1.12269	-1.13679	0.259996	0.600316	-5.08681	PRSS21
ENSG00000007047	0.210474	4.76647	0.926932	0.357553	0.67776	-5.58257	MARK4
ENSG00000007062	-1.24399	2.74716	-2.32679	0.0232555	0.233272	-3.44634	PROM1
ENSG00000007080	-1.1246	3.54871	-3.20164	0.00215601	0.110218	-1.46789	CCDC124
ENSG00000007129	1.38856	0.851928	3.16917	0.00237388	0.113993	-1.52304	CEACAM21
ENSG00000007168	0.245088	7.58628	1.59019	0.116874	0.429071	-4.81417	PAFAH1B1
ENSG00000007171	-0.55252	-0.293449	-1.07214	0.287809	0.622888	-5.17282	NOS2
ENSG00000007174	-1.05565	2.84638	-2.33819	0.0226156	0.230753	-3.42859	DNAH9
ENSG00000007202	-0.475273	5.6456	-2.13506	0.0367116	0.274486	-3.91121	KIAA0100
ENSG00000007237	0.150199	6.39837	0.474827	0.636577	0.850151	-5.90279	AC005747.1
ENSG00000007255	-0.0499056	0.416586	-0.10185	0.919204	0.969533	-5.71392	TRAPPC6A
ENSG00000007264	-1.0607	3.1808	-2.22015	0.0300705	0.258696	-3.6801	MATK
ENSG00000007306	-0.430204	-0.428864	-0.789924	0.432581	0.732262	-5.40093	CEACAM7
ENSG00000007312	1.0655	-0.893852	1.9217	0.0592387	0.327287	-4.06439	CD79B
ENSG00000007314	1.11114	-1.03638	2.22875	0.0294621	0.256352	-3.53268	SCN4A
ENSG00000007341	0.457168	4.67994	1.79158	0.0780774	0.366858	-4.49517	ST7L
ENSG00000007350	0.691654	2.07119	1.37497	0.174086	0.506818	-4.96131	TKTL1
ENSG00000007372	0.0931073	1.7412	0.210644	0.833856	0.939482	-5.78038	PAX6
ENSG00000007376	-0.214818	1.074	-0.584264	0.561161	0.810422	-5.59778	RPUSD1
ENSG00000007384	-1.47044	1.4177	-3.30927	0.00156069	0.102736	-1.17222	RHBDF1
ENSG00000007392	0.0552311	4.61063	0.231215	0.817908	0.932799	-5.95905	LUC7L
ENSG00000007402	0.0519854	-1.16846	0.154138	0.878001	0.955865	-5.64611	CACNA2D2
ENSG00000007516	-1.15883	2.66261	-2.85107	0.00590893	0.146511	-2.30803	BAIAP3
ENSG00000007520	-0.152228	1.86059	-0.36912	0.713295	0.887863	-5.74473	TSR3
ENSG00000007541	-0.879375	3.17396	-2.2491	0.0280651	0.25159	-3.62114	PIGQ
ENSG00000007545	-0.251442	2.85186	-0.71565	0.476892	0.762494	-5.64394	CRAMP1
ENSG00000007866	-0.725859	0.743569	-1.67878	0.0982247	0.401336	-4.47968	TEAD3
ENSG00000007923	-0.300734	3.64301	-0.931286	0.355315	0.675663	-5.53027	DNAJC11
ENSG00000007933	-0.662689	1.34589	-1.40946	0.16369	0.494008	-4.87288	FMO3
ENSG00000007944	0.86554	5.17341	2.23677	0.0289044	0.254893	-3.70314	MYLIP
ENSG00000007968	0.920373	0.960169	2.50601	0.0148465	0.19613	-3.02695	E2F2
ENSG00000008018	0.423056	5.1755	1.12275	0.265869	0.604467	-5.40185	PSMB1
ENSG00000008056	0.735889	1.07049	1.84187	0.0702742	0.351334	-4.24877	SYN1
ENSG00000008083	0.115018	5.73761	0.378888	0.706065	0.884476	-5.94134	JARID2
ENSG00000008086	0.164113	5.42853	0.590722	0.556852	0.808187	-5.8395	CDKL5
ENSG00000008118	-0.390104	3.82609	-0.956068	0.342748	0.667046	-5.5163	CAMK1G
ENSG00000008128	-0.18776	5.77537	-0.900444	0.371365	0.689362	-5.62585	CDK11A
ENSG00000008130	0.133725	8.17432	0.364756	0.716534	0.889334	-5.9186	NADK
ENSG00000008226	-0.164311	3.81046	-0.459842	0.647237	0.856121	-5.84564	DLEC1
ENSG00000008256	0.241221	2.92393	0.786649	0.434482	0.73345	-5.59914	CYTH3
ENSG00000008277	0.0424149	0.363459	0.0856965	0.931984	0.974262	-5.71226	ADAM22
ENSG00000008282	0.108235	4.54019	0.456364	0.649722	0.857466	-5.88047	SYPL1
ENSG00000008283	-0.490057	3.02217	-1.46627	0.147625	0.474187	-4.90125	CYB561
ENSG00000008294	0.022257	9.31541	0.0983812	0.921947	0.970173	-5.94466	SPAG9
ENSG00000008300	-0.296122	-1.0832	-0.850427	0.398357	0.711383	-5.33776	CELSR3
ENSG00000008311	0.645439	1.46705	2.01029	0.048752	0.304431	-3.98393	AASS
ENSG00000008323	-0.547056	5.24108	-1.28029	0.205209	0.543857	-5.23071	PLEKHG6
ENSG00000008324	0.544729	1.93336	1.4129	0.16268	0.492783	-4.90528	SS18L2
ENSG00000008382	-0.669808	2.64342	-1.72062	0.0903041	0.38802	-4.51485	MPND
ENSG00000008394	-0.0219817	5.65454	-0.0695665	0.944762	0.978076	-6.00536	MGST1
ENSG00000008405	0.0764575	3.65946	0.27135	0.787023	0.920858	-5.90266	CRY1
ENSG00000008438	1.61784	1.57043	2.9171	0.00491321	0.136824	-2.13325	PGLYRP1
ENSG00000008441	-0.821175	1.77984	-2.37823	0.020489	0.22099	-3.30715	NFIX
ENSG00000008513	-0.19512	6.99608	-0.760854	0.449626	0.74398	-5.73126	ST3GAL1
ENSG00000008516	0.495978	6.12816	1.08267	0.283144	0.618157	-5.45496	MMP25
ENSG00000008517	0.249559	3.90117	0.744198	0.459566	0.750896	-5.68733	IL32
ENSG00000008710	-0.928192	4.29669	-2.52559	0.0141182	0.192752	-3.09155	PKD1
ENSG00000008735	0.407498	-0.673914	1.06269	0.292039	0.62659	-5.17087	MAPK8IP2
ENSG00000008838	-0.225002	5.2017	-0.952219	0.34468	0.668608	-5.57235	MED24
ENSG00000008853	-0.554114	1.99748	-1.51341	0.135253	0.457528	-4.77606	RHOBTB2
ENSG00000008869	-0.387721	5.52604	-1.29585	0.199826	0.537536	-5.2168	HEATR5B
ENSG00000008952	0.590534	6.38653	2.29247	0.025282	0.240226	-3.60353	SEC62
ENSG00000008988	-0.357581	7.7458	-1.28135	0.204839	0.54347	-5.22047	RPS20
ENSG00000009307	-0.0170771	7.55842	-0.070735	0.943836	0.977943	-5.99406	CSDE1
ENSG00000009335	-0.0933834	4.56363	-0.390805	0.69728	0.880369	-5.9091	UBE3C
ENSG00000009413	0.0511496	6.73072	0.183546	0.854968	0.946966	-5.99292	REV3L
ENSG00000009694	1.17188	-0.12821	2.15584	0.0349819	0.270829	-3.68042	TENM1
ENSG00000009724	0.298433	0.76996	0.926972	0.357533	0.67776	-5.34791	MASP2
ENSG00000009765	0.684969	1.0265	1.93481	0.0575753	0.323242	-4.09416	IYD
ENSG00000009780	-0.20406	4.19701	-0.682592	0.497405	0.77428	-5.74677	FAM76A
ENSG00000009790	0.257526	6.75661	0.979377	0.331197	0.658441	-5.55194	TRAF3IP3
ENSG00000009830	-0.365706	3.62149	-1.0588	0.293795	0.627801	-5.40999	POMT2
ENSG00000009844	0.394343	3.33347	1.44121	0.154552	0.483458	-4.95249	VTA1
ENSG00000009950	0.122539	1.18377	0.434743	0.665257	0.865041	-5.67862	MLXIPL
ENSG00000009954	-0.312342	3.20932	-1.20404	0.233147	0.573419	-5.23249	BAZ1B
ENSG00000010017	0.405223	4.92792	1.29092	0.201519	0.539428	-5.20606	RANBP9
ENSG00000010030	-0.434818	2.3687	-1.08075	0.28399	0.61891	-5.30518	ETV7
ENSG00000010072	0.463294	2.80204	1.52238	0.132994	0.454075	-4.81411	SPRTN
ENSG00000010165	-0.704399	2.00534	-2.23588	0.0289655	0.254893	-3.59422	EEF1AKNMT
ENSG00000010219	-0.465323	1.53935	-0.854383	0.396179	0.709358	-5.45573	DYRK4
ENSG00000010244	0.15353	7.68306	0.672774	0.503589	0.777924	-5.77817	ZNF207
ENSG00000010256	-0.375037	4.96875	-1.44199	0.154334	0.483458	-5.02085	UQCRC1
ENSG00000010270	0.385612	5.2273	1.82008	0.0735699	0.357656	-4.46261	STARD3NL
ENSG00000010278	-0.809687	6.23529	-2.0944	0.040315	0.285466	-3.9897	CD9
ENSG00000010282	-0.603801	-0.452861	-1.19286	0.237466	0.578386	-5.04627	HHATL
ENSG00000010292	0.0881076	3.30596	0.296189	0.768075	0.914015	-5.87239	NCAPD2
ENSG00000010295	0.218945	2.69717	0.827773	0.410971	0.719189	-5.55281	IFFO1
ENSG00000010310	-0.290674	3.82299	-0.925459	0.358313	0.678726	-5.54415	GIPR
ENSG00000010318	0.0243341	3.09525	0.0784406	0.93773	0.975643	-5.89859	PHF7
ENSG00000010322	0.00911554	4.60279	0.036671	0.970865	0.989052	-5.98315	NISCH
ENSG00000010327	-0.689593	4.4946	-1.84432	0.0699115	0.350426	-4.40409	STAB1
ENSG00000010361	-0.368538	3.07102	-1.0538	0.296059	0.628079	-5.38198	FUZ
ENSG00000010379	-0.121035	0.796762	-0.235978	0.814227	0.931499	-5.71243	SLC6A13
ENSG00000010404	0.105192	6.84455	0.48047	0.632583	0.847756	-5.89772	IDS
ENSG00000010438	-0.684279	-0.828419	-1.48302	0.143132	0.467897	-4.6987	PRSS3
ENSG00000010539	-0.0191188	5.00893	-0.0831792	0.933977	0.974612	-5.99407	ZNF200
ENSG00000010610	-0.184881	4.71383	-0.58443	0.56105	0.810405	-5.82558	CD4
ENSG00000010626	-0.843208	3.50106	-1.8686	0.0664012	0.344548	-4.32244	LRRC23
ENSG00000010671	0.13992	4.75649	0.457133	0.649172	0.857015	-5.88966	BTK
ENSG00000010704	-0.220215	2.32661	-0.666992	0.50725	0.779852	-5.63698	HFE
ENSG00000010803	-0.529362	2.57062	-2.19972	0.0315604	0.261865	-3.68847	SCMH1
ENSG00000010810	-0.627825	5.51188	-1.81226	0.0747853	0.359812	-4.48051	FYN
ENSG00000010818	0.136817	6.14385	0.547266	0.586159	0.821036	-5.86897	HIVEP2
ENSG00000010932	-0.436231	-1.08039	-0.963388	0.339092	0.66416	-5.24774	FMO1
ENSG00000011007	-0.561318	2.71969	-2.13419	0.0367861	0.274676	-3.81841	ELOA
ENSG00000011009	-0.171499	4.39181	-0.62174	0.53639	0.797772	-5.79081	LYPLA2
ENSG00000011021	0.166699	5.15918	0.620123	0.537448	0.798221	-5.81741	CLCN6
ENSG00000011028	-0.500436	0.667523	-1.1616	0.249848	0.591106	-5.12367	MRC2
ENSG00000011052	-0.357323	-1.33283	-0.685521	0.495568	0.773689	-5.44319	NME1-NME2
ENSG00000011105	-0.271524	-0.689472	-0.548782	0.585125	0.82061	-5.53583	TSPAN9
ENSG00000011114	-0.12793	4.46673	-0.724556	0.471448	0.759884	-5.73042	BTBD7
ENSG00000011132	0.0532927	4.03988	0.184821	0.853972	0.946634	-5.9427	APBA3
ENSG00000011143	-0.651358	1.19026	-1.44027	0.154817	0.483509	-4.82688	MKS1
ENSG00000011198	0.259937	6.81235	0.988271	0.326858	0.6548	-5.54483	ABHD5
ENSG00000011201	-0.114983	-0.0215959	-0.282404	0.778573	0.918585	-5.65978	ANOS1
ENSG00000011243	-0.583309	4.64952	-1.73748	0.087263	0.382803	-4.58281	AKAP8L
ENSG00000011258	0.243546	3.49239	0.899517	0.371855	0.689959	-5.54661	MBTD1
ENSG00000011260	0.0732209	5.47537	0.24938	0.803891	0.927158	-5.97528	UTP18
ENSG00000011275	-0.180367	4.14568	-0.723742	0.471944	0.760035	-5.71692	RNF216
ENSG00000011295	0.0387051	4.5973	0.190729	0.84936	0.944296	-5.96616	TTC19
ENSG00000011304	-0.729321	5.79875	-3.0296	0.00356703	0.124046	-1.93541	PTBP1
ENSG00000011332	-0.0405547	0.514842	-0.117207	0.907074	0.965672	-5.71555	DPF1
ENSG00000011376	0.260868	2.78284	0.910627	0.366016	0.685283	-5.49236	LARS2
ENSG00000011405	0.0268306	3.98105	0.111945	0.911229	0.967314	-5.94838	PIK3C2A
ENSG00000011422	0.0512088	10.6529	0.143319	0.886503	0.95943	-5.89474	PLAUR
ENSG00000011426	-0.0167573	2.13846	-0.0416645	0.9669	0.987439	-5.82918	ANLN
ENSG00000011451	-0.0487212	2.29006	-0.17963	0.858028	0.948552	-5.82599	WIZ
ENSG00000011454	0.167638	5.9526	0.867883	0.388803	0.703328	-5.6521	RABGAP1
ENSG00000011465	0.0903426	3.77885	0.270297	0.787829	0.92126	-5.91111	DCN
ENSG00000011478	-0.308461	3.2229	-0.982045	0.329891	0.657462	-5.45937	QPCTL
ENSG00000011485	-0.692297	2.97302	-1.98157	0.0519621	0.312169	-4.10422	PPP5C
ENSG00000011523	0.403196	5.70624	1.41827	0.161115	0.490961	-5.06278	CEP68
ENSG00000011566	-0.428191	5.27982	-1.05056	0.297535	0.629799	-5.4812	MAP4K3
ENSG00000011590	-0.126751	0.260084	-0.26866	0.789083	0.922003	-5.67778	ZBTB32
ENSG00000011600	0.0901227	8.25646	0.190955	0.849184	0.944296	-5.96238	TYROBP
ENSG00000011638	0.164746	3.51037	0.710909	0.479804	0.764355	-5.69043	TMEM159
ENSG00000012048	0.511919	4.20409	1.7101	0.0922446	0.390293	-4.60906	BRCA1
ENSG00000012061	-0.244326	5.51645	-0.923762	0.359189	0.679662	-5.603	ERCC1
ENSG00000012124	0.860525	7.11357	2.00094	0.0497776	0.307738	-4.15173	CD22
ENSG00000012171	-0.19018	2.63206	-0.568484	0.571758	0.815348	-5.71585	SEMA3B
ENSG00000012174	0.562717	1.88855	1.71369	0.0915782	0.389292	-4.48459	MBTPS2
ENSG00000012211	0.604721	1.95349	1.85753	0.0679818	0.347499	-4.26265	PRICKLE3
ENSG00000012223	1.00675	3.87604	2.93386	0.00468651	0.1349	-2.14146	LTF
ENSG00000012232	0.290154	4.9026	1.0573	0.294475	0.627856	-5.4651	EXTL3
ENSG00000012504	-0.381993	-0.961312	-0.757436	0.451655	0.744845	-5.40796	NR1H4
ENSG00000012660	0.336866	6.48825	1.22436	0.225445	0.565693	-5.30193	ELOVL5
ENSG00000012779	0.132668	7.56368	0.315996	0.753066	0.906946	-5.94843	ALOX5
ENSG00000012817	-0.49593	2.37915	-0.833254	0.407898	0.716994	-5.53219	KDM5D
ENSG00000012822	0.0470251	5.05342	0.217555	0.82849	0.937188	-5.97577	CALCOCO1
ENSG00000012963	0.277502	2.58109	1.00182	0.320321	0.649604	-5.39727	UBR7
ENSG00000012983	-0.251768	4.72605	-1.06502	0.290993	0.625418	-5.45283	MAP4K5
ENSG00000013016	-0.811943	-0.940006	-2.16143	0.0345281	0.270481	-3.65352	EHD3
ENSG00000013275	0.0877147	4.24548	0.399566	0.690848	0.876822	-5.89331	PSMC4
ENSG00000013288	0.136243	3.29649	0.824816	0.412636	0.720324	-5.59589	MAN2B2
ENSG00000013293	0.341114	3.22821	0.960608	0.340478	0.664858	-5.48082	SLC7A14
ENSG00000013297	0.059818	2.29586	0.210525	0.833948	0.939482	-5.82222	CLDN11
ENSG00000013306	-0.444619	3.94971	-1.27756	0.206163	0.545322	-5.18894	SLC25A39
ENSG00000013364	-0.252117	6.8774	-1.14468	0.256737	0.596762	-5.38881	MVP
ENSG00000013374	-0.0525778	6.16065	-0.25162	0.802167	0.926776	-5.98178	NUB1
ENSG00000013375	0.271187	3.95185	1.07488	0.286592	0.621775	-5.41084	PGM3
ENSG00000013392	-0.0870279	-0.672433	-0.266806	0.790503	0.922585	-5.63959	RWDD2A
ENSG00000013441	0.278807	7.42742	0.965141	0.338221	0.664138	-5.55696	CLK1
ENSG00000013503	-0.0153892	2.78187	-0.0486372	0.961365	0.985347	-5.87779	POLR3B
ENSG00000013523	-0.386387	2.4847	-1.19411	0.236981	0.578207	-5.19801	ANGEL1
ENSG00000013561	0.315734	4.67037	1.21432	0.229226	0.569349	-5.28908	RNF14
ENSG00000013563	0.678809	3.65768	1.81348	0.0745947	0.359571	-4.42036	DNASE1L1
ENSG00000013573	-0.970283	3.31254	-2.2762	0.026296	0.244598	-3.57389	DDX11
ENSG00000013583	0.287844	3.9464	0.85771	0.394353	0.707528	-5.60485	HEBP1
ENSG00000013588	-1.50211	5.22029	-3.23963	0.00192497	0.107891	-1.3925	GPRC5A
ENSG00000013619	-0.605311	2.11706	-1.59653	0.115452	0.426798	-4.67293	MAMLD1
ENSG00000013725	0.0570699	4.998	0.176646	0.860362	0.949425	-5.98204	CD6
ENSG00000013810	0.140274	4.57926	0.543024	0.589058	0.822816	-5.84182	TACC3
ENSG00000014123	0.325792	2.12972	0.967639	0.336981	0.66367	-5.39726	UFL1
ENSG00000014138	0.201796	3.23329	0.575863	0.56679	0.813217	-5.75358	POLA2
ENSG00000014164	0.472574	4.30708	1.38408	0.171291	0.50375	-5.0735	ZC3H3
ENSG00000014216	-0.62117	5.94916	-2.19428	0.0319683	0.262882	-3.79954	CAPN1
ENSG00000014257	-0.0780113	3.08532	-0.215177	0.830335	0.937586	-5.87942	ACPP
ENSG00000014824	-0.0482095	3.79411	-0.19804	0.843661	0.941555	-5.92576	SLC30A9
ENSG00000014914	-0.355722	1.04795	-0.994034	0.324067	0.65237	-5.30459	MTMR11
ENSG00000014919	0.0213529	3.93147	0.102062	0.919036	0.969533	-5.94841	COX15
ENSG00000015133	-0.578306	4.68062	-1.99508	0.0504304	0.308964	-4.15082	CCDC88C
ENSG00000015153	0.413459	5.46328	1.85356	0.0685577	0.347798	-4.41056	YAF2
ENSG00000015171	-0.696803	2.79359	-2.06736	0.042877	0.290868	-3.94329	ZMYND11
ENSG00000015285	0.220117	6.26491	0.655876	0.514329	0.784818	-5.80606	WAS
ENSG00000015413	-0.937064	-1.61811	-2.15146	0.0353403	0.271842	-3.66391	DPEP1
ENSG00000015475	0.130615	7.40946	0.396779	0.692892	0.877749	-5.92397	BID
ENSG00000015479	-0.22358	6.21559	-1.1282	0.263577	0.603037	-5.41016	MATR3
ENSG00000015532	0.230759	2.46516	0.743595	0.459928	0.750896	-5.59812	XYLT2
ENSG00000015568	-0.262836	7.33467	-1.04247	0.301237	0.633181	-5.48711	RGPD5
ENSG00000015592	0.180609	-0.500185	0.397427	0.692416	0.877454	-5.60758	STMN4
ENSG00000015676	-0.409067	3.58599	-1.58063	0.119047	0.432764	-4.77474	NUDCD3
ENSG00000016391	0.322243	0.068407	1.03655	0.303966	0.635389	-5.22002	CHDH
ENSG00000016402	-0.947855	-0.346353	-2.06917	0.0427014	0.290137	-3.8278	IL20RA
ENSG00000016602	-1.82486	1.18252	-3.39031	0.00121872	0.0974675	-0.965951	CLCA4
ENSG00000016864	-0.143261	3.33566	-0.610529	0.543741	0.800788	-5.73906	GLT8D1
ENSG00000017260	-0.0406528	6.23803	-0.141091	0.888255	0.959893	-6.00216	ATP2C1
ENSG00000017427	0.46541	-0.407827	1.20482	0.232848	0.573247	-5.03754	IGF1
ENSG00000017483	-0.116239	0.548132	-0.273607	0.785295	0.920453	-5.69574	SLC38A5
ENSG00000017797	0.220797	4.90603	1.17662	0.243843	0.584437	-5.34095	RALBP1
ENSG00000018189	-0.780887	5.16806	-2.71266	0.00862626	0.161475	-2.69166	RUFY3
ENSG00000018236	0.792627	-0.66354	1.63105	0.107946	0.416049	-4.50689	CNTN1
ENSG00000018280	0.00762637	9.08217	0.0257386	0.979548	0.991458	-5.95605	SLC11A1
ENSG00000018408	-1.2878	2.44985	-3.13955	0.0025905	0.114648	-1.60651	WWTR1
ENSG00000018510	-0.06603	3.99771	-0.238061	0.812618	0.930834	-5.92987	AGPS
ENSG00000018610	0.0572026	3.1835	0.290346	0.77252	0.915981	-5.86749	CXorf56
ENSG00000018699	-0.294356	1.75373	-0.611751	0.542938	0.80064	-5.62811	TTC27
ENSG00000018869	0.035651	-1.13666	0.0742358	0.941062	0.976675	-5.65517	ZNF582
ENSG00000019102	-1.23099	0.502219	-2.6157	0.0111661	0.177905	-2.78675	VSIG2
ENSG00000019144	-0.744526	3.93921	-2.14913	0.035532	0.272581	-3.84422	PHLDB1
ENSG00000019169	-1.06446	5.81807	-2.11954	0.038053	0.278828	-3.94086	MARCO
ENSG00000019186	-0.279189	-0.526786	-0.552873	0.582337	0.819885	-5.54116	CYP24A1
ENSG00000019485	-0.603222	0.229647	-1.82517	0.0727894	0.356304	-4.24072	PRDM11
ENSG00000019549	-0.168782	-1.40597	-0.366962	0.714896	0.88884	-5.59088	SNAI2
ENSG00000019582	-1.77525	9.2303	-3.09057	0.00298978	0.117354	-1.75862	CD74
ENSG00000019991	0.302957	1.414	0.723407	0.472148	0.760274	-5.5375	HGF
ENSG00000019995	0.451713	3.50022	1.73793	0.0871835	0.382803	-4.53596	ZRANB1
ENSG00000020129	-0.159832	1.77562	-0.458236	0.648384	0.85673	-5.70457	NCDN
ENSG00000020181	-0.317973	-0.413056	-0.769227	0.444677	0.740577	-5.41513	ADGRA2
ENSG00000020256	0.296727	3.83625	1.3182	0.192282	0.528127	-5.13611	ZFP64
ENSG00000020426	-1.09712	1.7832	-2.406	0.0191208	0.21724	-3.25191	MNAT1
ENSG00000020577	-1.05116	3.68908	-3.12612	0.00269474	0.114648	-1.66334	SAMD4A
ENSG00000020633	-0.331635	3.94748	-1.07893	0.284794	0.619705	-5.40706	RUNX3
ENSG00000020922	0.260922	3.81734	1.12841	0.263492	0.602928	-5.349	MRE11
ENSG00000021300	-0.923983	1.98438	-2.35324	0.0217938	0.227781	-3.36469	PLEKHB1
ENSG00000021355	0.0494463	8.23236	0.177757	0.859493	0.949425	-5.96557	SERPINB1
ENSG00000021461	0.215225	0.0841821	0.500931	0.618192	0.839094	-5.58854	CYP3A43
ENSG00000021488	0.165378	0.103902	0.474646	0.636706	0.850151	-5.60066	SLC7A9
ENSG00000021574	0.246366	5.37983	1.44125	0.154542	0.483458	-5.02977	SPAST
ENSG00000021645	-0.0544988	0.383056	-0.111873	0.911286	0.967314	-5.70936	NRXN3
ENSG00000021762	-0.945723	2.26141	-2.50843	0.0147545	0.195653	-3.05766	OSBPL5
ENSG00000021776	-0.0658384	3.79914	-0.281616	0.779175	0.918678	-5.90781	AQR
ENSG00000021826	0.590832	1.22597	1.10872	0.271828	0.609035	-5.20838	CPS1
ENSG00000021852	0.185957	-1.31369	0.340896	0.734334	0.897911	-5.60155	C8B
ENSG00000022267	-0.118076	0.84278	-0.257926	0.797318	0.924557	-5.71184	FHL1
ENSG00000022277	0.229465	6.64436	0.787521	0.433975	0.733219	-5.71432	RTF2
ENSG00000022355	0.989361	-0.545989	2.11287	0.038642	0.280322	-3.74788	GABRA1
ENSG00000022556	-0.163493	3.83985	-0.443896	0.658662	0.861281	-5.85503	NLRP2
ENSG00000022567	0.615225	6.61646	1.79467	0.0775766	0.365904	-4.50903	SLC45A4
ENSG00000022840	0.0896866	7.22623	0.320782	0.749453	0.905449	-5.95297	RNF10
ENSG00000022976	0.462437	2.92152	1.82354	0.0730386	0.356881	-4.36883	ZNF839
ENSG00000023041	0.436308	4.87478	1.56497	0.122675	0.438625	-4.84631	ZDHHC6
ENSG00000023171	-0.48434	3.59229	-1.8752	0.0654731	0.342857	-4.31795	GRAMD1B
ENSG00000023191	-0.721012	5.68676	-2.25858	0.0274348	0.248146	-3.67162	RNH1
ENSG00000023228	0.0363355	4.50278	0.167622	0.867426	0.951396	-5.96712	NDUFS1
ENSG00000023287	0.220189	5.80467	0.856257	0.39515	0.708059	-5.66132	RB1CC1
ENSG00000023318	0.39146	3.8389	1.36773	0.17633	0.509624	-5.07222	ERP44
ENSG00000023330	0.379955	4.89037	1.11638	0.268564	0.606301	-5.40374	ALAS1
ENSG00000023445	0.0835562	6.00913	0.347694	0.729247	0.895167	-5.95351	BIRC3
ENSG00000023516	0.00726828	2.18383	0.0227211	0.981946	0.991916	-5.83201	AKAP11
ENSG00000023572	0.404895	2.12509	1.16803	0.247264	0.588321	-5.20215	GLRX2
ENSG00000023608	0.941739	5.16014	2.49756	0.015171	0.198012	-3.16882	SNAPC1
ENSG00000023697	-0.129547	3.08685	-0.416971	0.678139	0.870619	-5.8183	DERA
ENSG00000023734	0.0767178	4.76166	0.340282	0.734793	0.897911	-5.93334	STRAP
ENSG00000023839	0.405858	3.46565	1.22885	0.223767	0.56527	-5.22049	ABCC2
ENSG00000023892	0.45073	3.60696	1.41714	0.161444	0.490961	-4.99701	DEF6
ENSG00000023902	-0.636283	5.18042	-2.13767	0.0364905	0.273721	-3.90028	PLEKHO1
ENSG00000023909	0.939112	5.77419	2.93249	0.00470476	0.1349	-2.17106	GCLM
ENSG00000024048	0.70033	4.74395	3.26398	0.00178936	0.105773	-1.32429	UBR2
ENSG00000024422	-0.743006	1.88922	-1.74949	0.0851504	0.37978	-4.43076	EHD2
ENSG00000024526	0.907372	1.36761	2.17571	0.0333939	0.266286	-3.68454	DEPDC1
ENSG00000024862	0.730824	3.10374	2.41096	0.0188853	0.216674	-3.2927	CCDC28A
ENSG00000025039	0.736987	5.69638	2.32993	0.023078	0.233183	-3.52455	RRAGD
ENSG00000025156	-0.332593	1.58035	-1.06742	0.289916	0.624749	-5.26692	HSF2
ENSG00000025293	0.361836	6.62648	1.70995	0.0922712	0.390305	-4.64505	PHF20
ENSG00000025434	-1.1441	5.55912	-3.0599	0.00326829	0.120638	-1.85754	NR1H3
ENSG00000025708	-0.438538	8.12085	-1.11756	0.268062	0.606301	-5.39517	TYMP
ENSG00000025770	-0.157884	4.16876	-0.691785	0.491653	0.771206	-5.73927	NCAPH2
ENSG00000025772	-0.263219	2.54954	-0.866291	0.389668	0.704	-5.51069	TOMM34
ENSG00000025796	0.189355	6.00728	0.751688	0.455081	0.747412	-5.74223	SEC63
ENSG00000025800	-0.272545	3.91024	-1.07151	0.288092	0.623067	-5.40925	KPNA6
ENSG00000026025	-0.590748	10.0914	-1.4054	0.164889	0.495975	-5.00688	VIM
ENSG00000026036	-0.099479	1.16074	-0.26486	0.791995	0.922879	-5.72707	RTEL1-TNFRSF6B
ENSG00000026103	1.09339	5.92102	3.63655	0.000563303	0.0720039	-0.311689	FAS
ENSG00000026297	0.0159419	6.56893	0.058799	0.953301	0.982656	-6.00797	RNASET2
ENSG00000026508	-0.121896	11.5538	-0.308611	0.758652	0.909702	-5.82764	CD44
ENSG00000026559	0.505679	-0.634336	1.27235	0.207997	0.54804	-4.95781	KCNG1
ENSG00000026652	-0.40822	4.07629	-1.28755	0.202684	0.5409	-5.1839	AGPAT4
ENSG00000026751	0.176424	7.9285	0.452074	0.652792	0.8584	-5.89036	SLAMF7
ENSG00000026950	0.13985	5.15188	0.572052	0.569353	0.814767	-5.83976	BTN3A1
ENSG00000027001	-0.756	1.5943	-1.66714	0.100527	0.404562	-4.53538	MIPEP
ENSG00000027075	0.0248108	8.24091	0.100795	0.920038	0.96963	-5.97566	PRKCH
ENSG00000027697	0.717027	7.65322	2.0211	0.0475889	0.30152	-4.1088	IFNGR1
ENSG00000027847	-0.0212467	2.66555	-0.0672847	0.946571	0.97885	-5.86673	B4GALT7
ENSG00000027869	-0.19961	1.38409	-0.387988	0.699353	0.881285	-5.7043	SH2D2A
ENSG00000028116	-0.0872946	4.18918	-0.391806	0.696544	0.879641	-5.89275	VRK2
ENSG00000028137	0.0257587	8.60545	0.0712192	0.943452	0.977794	-5.96817	TNFRSF1B
ENSG00000028203	-0.44473	5.03865	-1.65508	0.102957	0.407367	-4.7203	VEZT
ENSG00000028277	0.253954	4.61531	0.793427	0.430553	0.731354	-5.68594	POU2F2
ENSG00000028310	-0.212273	4.42816	-0.740447	0.461821	0.752596	-5.71706	BRD9
ENSG00000028528	-0.268004	6.12689	-0.951412	0.345087	0.668914	-5.58292	SNX1
ENSG00000028839	0.600832	4.08264	1.80248	0.0763273	0.362853	-4.45597	TBPL1
ENSG00000029153	-0.711478	4.12956	-2.52627	0.0140936	0.192752	-3.08566	ARNTL2
ENSG00000029363	-0.120623	6.8975	-0.595293	0.553812	0.805887	-5.83885	BCLAF1
ENSG00000029364	-0.229343	4.17531	-1.07699	0.285656	0.620652	-5.41894	SLC39A9
ENSG00000029534	0.260249	-0.337321	0.625653	0.533837	0.79612	-5.50856	ANK1
ENSG00000029639	-0.392049	3.04069	-1.16775	0.247375	0.5885	-5.26278	TFB1M
ENSG00000029725	0.283389	5.01468	1.45469	0.150794	0.479106	-5.00408	RABEP1
ENSG00000029993	-0.52574	3.28681	-1.54094	0.128417	0.44747	-4.81749	HMGB3
ENSG00000030066	-0.328125	5.23214	-1.43028	0.157652	0.487232	-5.04241	NUP160
ENSG00000030110	-0.0358849	1.9656	-0.119008	0.905654	0.96514	-5.80929	BAK1
ENSG00000030304	-0.572762	-1.16654	-1.42004	0.1606	0.490718	-4.77147	MUSK
ENSG00000030419	-1.52806	2.50416	-3.64664	0.000545432	0.0720039	-0.272967	IKZF2
ENSG00000030582	-0.559501	8.3715	-1.2173	0.228097	0.567914	-5.28112	GRN
ENSG00000031003	-0.00618316	5.95489	-0.0258833	0.979433	0.991458	-6.01094	FAM13B
ENSG00000031081	0.290013	4.30216	0.790298	0.432364	0.732262	-5.67197	ARHGAP31
ENSG00000031691	0.0536546	-0.338884	0.125711	0.900367	0.963981	-5.67959	CENPQ
ENSG00000031698	-0.31056	4.01321	-1.18057	0.242279	0.582446	-5.30164	SARS1
ENSG00000031823	-0.27072	4.9958	-1.06221	0.292255	0.62659	-5.46337	RANBP3
ENSG00000032219	0.662179	5.36049	3.04563	0.00340593	0.122666	-1.89174	ARID4A
ENSG00000032389	-0.328685	3.16015	-1.27404	0.2074	0.547263	-5.1493	EIPR1
ENSG00000032444	-0.311412	6.61748	-0.847473	0.399988	0.71258	-5.66951	PNPLA6
ENSG00000032742	0.433659	4.1675	1.68058	0.097873	0.400374	-4.65366	IFT88
ENSG00000033011	-0.216679	2.59967	-0.668042	0.506584	0.779851	-5.65683	ALG1
ENSG00000033030	-0.0567708	3.82354	-0.278213	0.781774	0.919187	-5.91022	ZCCHC8
ENSG00000033050	-0.234824	2.21363	-0.59862	0.551606	0.805278	-5.66825	ABCF2
ENSG00000033100	0.244462	3.52582	0.774247	0.441725	0.73885	-5.64557	CHPF2
ENSG00000033122	-0.159885	0.740934	-0.282349	0.778615	0.918585	-5.69818	LRRC7
ENSG00000033170	-0.0164539	5.10051	-0.0499412	0.96033	0.984961	-5.99803	FUT8
ENSG00000033178	0.255896	5.24072	0.941939	0.349877	0.671686	-5.581	UBA6
ENSG00000033327	0.104457	7.10986	0.290818	0.77216	0.915981	-5.96379	GAB2
ENSG00000033627	-0.0733979	7.3493	-0.320422	0.749725	0.905449	-5.95175	ATP6V0A1
ENSG00000033800	0.463683	6.9547	2.01168	0.0486018	0.304274	-4.13527	PIAS1
ENSG00000033867	-0.647641	3.83204	-1.90636	0.0612366	0.33197	-4.27582	SLC4A7
ENSG00000034053	0.244329	0.508803	0.525559	0.601068	0.830419	-5.5983	APBA2
ENSG00000034152	-0.162785	7.84407	-0.400542	0.690133	0.876714	-5.91405	MAP2K3
ENSG00000034239	-0.285155	3.14981	-0.614593	0.541071	0.799961	-5.7254	EFCAB1
ENSG00000034510	-0.619673	8.97653	-1.69619	0.0948618	0.395217	-4.62686	TMSB10
ENSG00000034533	-0.510332	1.70919	-1.41547	0.161931	0.491791	-4.88743	ASTE1
ENSG00000034677	-0.136318	6.484	-0.727033	0.46994	0.759266	-5.75969	RNF19A
ENSG00000034693	-0.342243	0.669369	-0.762452	0.448679	0.743092	-5.4659	PEX3
ENSG00000034713	0.838884	7.63417	2.32818	0.023177	0.233272	-3.51971	GABARAPL2
ENSG00000035115	-0.348163	4.15876	-1.17507	0.244455	0.584564	-5.31575	SH3YL1
ENSG00000035141	-0.272134	2.93534	-0.995865	0.323183	0.651555	-5.42585	FAM136A
ENSG00000035403	0.04772	4.54374	0.135333	0.892787	0.961617	-5.97195	VCL
ENSG00000035499	1.07617	1.97479	2.59055	0.0119279	0.182043	-2.87484	DEPDC1B
ENSG00000035664	0.109829	3.53721	0.369939	0.712687	0.887595	-5.86631	DAPK2
ENSG00000035681	0.468392	8.73758	1.6535	0.10328	0.407865	-4.69596	NSMAF
ENSG00000035687	-0.125102	4.61945	-0.46817	0.641303	0.852352	-5.8805	ADSS2
ENSG00000035720	-0.192548	-0.31423	-0.399435	0.690944	0.876822	-5.61579	STAP1
ENSG00000035862	0.172773	5.75626	0.478263	0.634144	0.848499	-5.8997	TIMP2
ENSG00000035928	0.15431	5.18004	0.518343	0.606062	0.833087	-5.87097	RFC1
ENSG00000036054	0.31092	4.96315	1.07728	0.285524	0.620531	-5.44559	TBC1D23
ENSG00000036257	-0.0747162	7.34283	-0.421471	0.674867	0.870086	-5.91615	CUL3
ENSG00000036448	-0.451179	-0.465168	-0.8622	0.391897	0.706182	-5.34583	MYOM2
ENSG00000036530	0.554852	4.31405	1.60596	0.11336	0.42334	-4.77055	CYP46A1
ENSG00000036549	0.194546	3.77409	0.685858	0.495357	0.773596	-5.72228	AC118549.1
ENSG00000036565	-0.0164826	-0.425202	-0.0342042	0.972824	0.989935	-5.68013	SLC18A1
ENSG00000036672	-1.34531	0.852884	-3.24604	0.00188835	0.106973	-1.33323	USP2
ENSG00000036828	0.447335	2.13144	1.43487	0.156346	0.486019	-4.88973	CASR
ENSG00000037042	-0.451904	-0.283396	-1.26945	0.209022	0.54835	-4.96931	TUBG2
ENSG00000037241	0.0408964	2.97869	0.101311	0.919631	0.969533	-5.88723	RPL26L1
ENSG00000037280	0.363123	1.2102	1.25224	0.21518	0.556013	-5.05413	FLT4
ENSG00000037474	-0.202744	4.06673	-0.741375	0.461262	0.751979	-5.70084	NSUN2
ENSG00000037637	0.118652	3.62893	0.54987	0.584383	0.820217	-5.79324	FBXO42
ENSG00000037749	0.339451	5.20237	1.15973	0.2506	0.591953	-5.36576	MFAP3
ENSG00000037757	0.227904	2.51862	1.2746	0.207204	0.547012	-5.10993	MRI1
ENSG00000037897	-1.19979	2.2527	-3.12452	0.00270741	0.114648	-1.64118	METTL1
ENSG00000038002	-0.175194	1.62009	-0.358714	0.721027	0.891379	-5.73272	AGA
ENSG00000038210	0.135183	3.04676	0.470798	0.639436	0.851583	-5.79044	PI4K2B
ENSG00000038219	0.246413	6.19086	1.24518	0.217747	0.558572	-5.27966	BOD1L1
ENSG00000038274	0.354908	4.82085	1.30288	0.197431	0.534265	-5.19095	MAT2B
ENSG00000038358	-0.461488	4.41152	-1.86829	0.0664439	0.344548	-4.36239	EDC4
ENSG00000038382	-0.57869	6.55255	-2.22619	0.029642	0.256966	-3.73686	TRIO
ENSG00000038427	0.022817	6.32935	0.051346	0.959215	0.984723	-6.01009	VCAN
ENSG00000038532	-0.156874	4.36105	-0.808768	0.421739	0.724842	-5.66498	CLEC16A
ENSG00000038945	-1.10075	5.74336	-2.71095	0.00866611	0.161545	-2.69956	MSR1
ENSG00000039068	-1.15289	4.09459	-2.9224	0.00484053	0.13631	-2.17584	CDH1
ENSG00000039123	0.116757	4.33619	0.469879	0.640089	0.851811	-5.86743	MTREX
ENSG00000039139	-1.23344	2.12329	-2.56322	0.0128089	0.187492	-2.93523	DNAH5
ENSG00000039319	0.584361	8.58207	1.85714	0.0680393	0.347499	-4.37642	ZFYVE16
ENSG00000039523	-0.291544	5.74	-0.887646	0.378159	0.695095	-5.6363	RIPOR1
ENSG00000039537	-0.609393	-0.720527	-1.0655	0.290779	0.625418	-5.16744	C6
ENSG00000039560	-1.07929	3.04971	-3.64834	0.000542469	0.0720039	-0.266826	RAI14
ENSG00000039650	-0.0530885	5.64962	-0.138439	0.890342	0.960472	-6.00002	PNKP
ENSG00000039987	0.457453	1.89049	0.961378	0.340093	0.664586	-5.38778	BEST2
ENSG00000040199	0.172082	2.22559	0.70238	0.485069	0.767433	-5.6079	PHLPP2
ENSG00000040275	1.02212	2.75772	2.18588	0.0326064	0.264793	-3.723	SPDL1
ENSG00000040341	0.523782	5.1995	1.86287	0.0672152	0.346373	-4.38963	STAU2
ENSG00000040487	0.09127	3.71467	0.300563	0.764753	0.912257	-5.89843	SLC66A1
ENSG00000040531	-0.229142	5.39196	-0.811561	0.420146	0.724289	-5.69253	CTNS
ENSG00000040608	-0.807777	-0.782501	-2.05729	0.0438674	0.292848	-3.83858	RTN4R
ENSG00000040633	0.143262	5.25519	0.55689	0.579606	0.818512	-5.85419	PHF23
ENSG00000040933	0.425482	4.81335	2.07537	0.0421043	0.289357	-4.00836	INPP4A
ENSG00000041353	-1.02825	0.252141	-2.82519	0.00634752	0.149226	-2.32818	RAB27B
ENSG00000041357	0.506058	5.56147	1.677	0.0985737	0.402134	-4.6896	PSMA4
ENSG00000041515	0.326311	-0.236214	0.773445	0.442195	0.738893	-5.42062	MYO16
ENSG00000041802	-0.561568	3.87165	-1.90781	0.061046	0.331326	-4.27491	LSG1
ENSG00000041880	-0.262025	0.853916	-0.712907	0.478576	0.763989	-5.5091	PARP3
ENSG00000041982	-0.557425	2.94108	-1.58928	0.11708	0.429541	-4.72578	TNC
ENSG00000041988	0.192156	2.10687	0.644183	0.521831	0.789399	-5.63588	THAP3
ENSG00000042062	-0.630915	4.12148	-1.57982	0.119234	0.432865	-4.80149	RIPOR3
ENSG00000042088	-0.0904634	4.21084	-0.399953	0.690565	0.876817	-5.89178	TDP1
ENSG00000042286	-0.278558	1.95173	-0.838784	0.40481	0.71546	-5.49128	AIFM2
ENSG00000042304	0.365287	1.6867	0.76725	0.445843	0.740945	-5.52896	C2orf83
ENSG00000042317	0.312981	3.79515	0.946203	0.347715	0.670754	-5.52409	AL049834.1
ENSG00000042429	0.174391	5.1824	0.811724	0.420053	0.724289	-5.68781	MED17
ENSG00000042445	0.405553	3.84155	1.69367	0.0953436	0.396414	-4.61879	RETSAT
ENSG00000042493	-0.300274	6.6845	-0.725947	0.470601	0.759507	-5.7592	CAPG
ENSG00000042753	-0.857279	5.31477	-2.44897	0.0171648	0.207807	-3.27653	AP2S1
ENSG00000042832	0.47978	5.39555	1.36937	0.175819	0.508598	-5.12184	TG
ENSG00000042980	-0.373391	4.75689	-1.19996	0.234716	0.574984	-5.31132	ADAM28
ENSG00000043039	0.202876	0.0655937	0.646766	0.520169	0.78842	-5.51231	BARX2
ENSG00000043093	0.518462	4.88706	2.13978	0.0363125	0.273536	-3.88842	DCUN1D1
ENSG00000043143	-0.141861	2.84587	-0.560452	0.57719	0.817222	-5.73473	JADE2
ENSG00000043462	0.0793323	11.032	0.227026	0.82115	0.93444	-5.86678	LCP2
ENSG00000043514	-0.17334	1.75903	-0.456335	0.649742	0.857466	-5.70483	TRIT1
ENSG00000043591	-0.536254	0.766121	-1.54433	0.127593	0.446789	-4.66923	ADRB1
ENSG00000044090	-0.0399932	1.18899	-0.122967	0.90253	0.964679	-5.75456	CUL7
ENSG00000044115	-0.580925	7.62649	-2.45049	0.017099	0.207807	-3.2685	CTNNA1
ENSG00000044446	0.507176	4.44919	1.69796	0.0945262	0.395206	-4.63674	PHKA2
ENSG00000044459	1.06939	4.22626	3.44539	0.00102818	0.0916653	-0.832556	CNTLN
ENSG00000044524	0.618328	0.568824	1.51046	0.136001	0.458323	-4.70929	EPHA3
ENSG00000044574	0.103313	6.45735	0.32028	0.749832	0.905449	-5.96144	HSPA5
ENSG00000046604	-0.784961	1.37954	-1.9113	0.0605871	0.330274	-4.14459	DSG2
ENSG00000046647	-0.251866	2.53861	-0.947799	0.346908	0.670113	-5.44164	GEMIN8
ENSG00000046651	-0.0756361	4.26955	-0.300796	0.764576	0.912113	-5.92273	OFD1
ENSG00000046653	0.295293	1.4496	0.727184	0.469848	0.759192	-5.53806	GPM6B
ENSG00000046889	0.633381	-0.294841	1.13031	0.262694	0.602557	-5.11814	PREX2
ENSG00000047056	0.352003	4.29985	1.34804	0.182547	0.515537	-5.11939	WDR37
ENSG00000047188	-0.197154	3.77848	-0.71719	0.475948	0.762355	-5.70162	YTHDC2
ENSG00000047230	0.63608	2.5341	2.67071	0.00965212	0.16951	-2.717	CTPS2
ENSG00000047249	0.10704	6.39504	0.405733	0.686335	0.875219	-5.93268	ATP6V1H
ENSG00000047315	0.0694561	4.59368	0.202199	0.840423	0.941051	-5.96278	POLR2B
ENSG00000047346	-0.112673	5.26374	-0.458059	0.64851	0.85673	-5.90207	FAM214A
ENSG00000047365	-0.340413	6.36411	-1.14863	0.255119	0.594597	-5.38818	ARAP2
ENSG00000047410	0.0971955	5.93768	0.42106	0.675166	0.870158	-5.92683	TPR
ENSG00000047457	-0.582754	3.64441	-1.34982	0.181976	0.515174	-5.08432	CP
ENSG00000047578	-0.144963	5.13985	-0.511479	0.610831	0.835704	-5.87585	KIAA0556
ENSG00000047579	0.544244	5.38125	1.61891	0.11054	0.420047	-4.77701	DTNBP1
ENSG00000047621	0.0875228	4.55924	0.248482	0.804582	0.927213	-5.95274	C12orf4
ENSG00000047634	0.0528099	2.57693	0.150273	0.881037	0.957444	-5.85156	SCML1
ENSG00000047644	0.19397	3.58996	0.760021	0.45012	0.744171	-5.66137	WWC3
ENSG00000047648	0.432109	0.751264	1.2427	0.218653	0.559404	-5.04165	ARHGAP6
ENSG00000047662	0.630131	0.335214	1.6292	0.108338	0.416674	-4.53816	FAM184B
ENSG00000047849	-0.523044	4.81581	-2.19918	0.0316008	0.261865	-3.77551	MAP4
ENSG00000047932	0.079477	1.18008	0.275549	0.78381	0.920056	-5.72752	GOPC
ENSG00000048028	0.0022669	3.07372	0.00602622	0.995211	0.997473	-5.89814	USP28
ENSG00000048052	-0.975501	3.81485	-2.55073	0.0132308	0.188689	-3.02248	HDAC9
ENSG00000048140	-0.117988	2.01816	-0.358495	0.72119	0.891379	-5.75991	TSPAN17
ENSG00000048162	-0.00568638	2.26549	-0.0171939	0.986337	0.993778	-5.84095	NOP16
ENSG00000048342	0.208539	8.17697	0.858926	0.393687	0.70708	-5.6326	CC2D2A
ENSG00000048392	0.654237	4.35687	2.36205	0.0213259	0.225125	-3.43604	RRM2B
ENSG00000048405	0.149189	4.09606	0.525331	0.601226	0.830426	-5.82873	ZNF800
ENSG00000048462	0.647638	-0.906554	1.31447	0.193525	0.529553	-4.90364	TNFRSF17
ENSG00000048471	-0.299153	4.5209	-1.13163	0.262143	0.602545	-5.37801	SNX29
ENSG00000048540	0.510531	0.904359	1.09556	0.277504	0.613396	-5.20276	LMO3
ENSG00000048544	0.487069	2.57522	1.93915	0.0570331	0.322305	-4.15851	MRPS10
ENSG00000048649	0.169286	5.64957	0.796811	0.428599	0.729609	-5.70626	RSF1
ENSG00000048707	0.363845	6.65866	1.56676	0.122257	0.438225	-4.85953	VPS13D
ENSG00000048740	0.552501	5.77792	2.14145	0.0361719	0.273536	-3.89736	CELF2
ENSG00000048828	-0.292872	5.68749	-1.27666	0.206478	0.545714	-5.24098	FAM120A
ENSG00000048991	0.156046	4.75436	0.539307	0.591605	0.824273	-5.85107	R3HDM1
ENSG00000049089	0.205755	1.97656	0.441067	0.660697	0.862702	-5.7285	COL9A2
ENSG00000049130	-1.01769	0.483367	-2.59375	0.0118283	0.181428	-2.83292	KITLG
ENSG00000049167	0.411831	2.5814	1.37504	0.174065	0.506818	-4.99324	ERCC8
ENSG00000049192	-0.675856	-1.13895	-1.46144	0.148942	0.475991	-4.71969	ADAMTS6
ENSG00000049239	0.0398703	3.32955	0.217165	0.828792	0.937188	-5.89406	H6PD
ENSG00000049245	0.549522	5.83342	1.48599	0.142346	0.467266	-4.972	VAMP3
ENSG00000049246	0.185273	2.81743	0.392526	0.696015	0.879384	-5.80825	PER3
ENSG00000049247	0.48098	0.255752	0.672712	0.503628	0.777924	-5.50602	UTS2
ENSG00000049249	0.526552	3.30078	1.99272	0.0506954	0.309767	-4.10313	TNFRSF9
ENSG00000049283	-0.938134	1.48403	-2.02231	0.0474605	0.301272	-3.96073	EPN3
ENSG00000049323	-0.372502	-0.507662	-0.777745	0.439675	0.737083	-5.406	LTBP1
ENSG00000049449	-0.131547	3.62235	-0.469248	0.640537	0.851948	-5.82984	RCN1
ENSG00000049540	-0.212872	4.81799	-0.591297	0.556469	0.807907	-5.82489	ELN
ENSG00000049541	0.175316	3.10067	0.579228	0.564533	0.811426	-5.74474	RFC2
ENSG00000049618	-0.0986718	5.74174	-0.513208	0.609628	0.835262	-5.88477	ARID1B
ENSG00000049656	-0.414791	6.18813	-1.48589	0.142371	0.467266	-4.97613	CLPTM1L
ENSG00000049759	-1.25435	5.45792	-3.66257	0.000518296	0.0720039	-0.238566	NEDD4L
ENSG00000049768	0.106488	0.0675136	0.281698	0.779113	0.918678	-5.66446	FOXP3
ENSG00000049769	0.403327	0.470424	1.20876	0.231341	0.571512	-5.06557	PPP1R3F
ENSG00000049860	0.166188	7.10324	0.645162	0.521201	0.788738	-5.80568	HEXB
ENSG00000049883	0.853105	1.14063	2.20658	0.0310534	0.260653	-3.6207	PTCD2
ENSG00000050130	0.672286	4.27946	2.09649	0.0401225	0.285462	-3.95295	JKAMP
ENSG00000050165	-0.0220664	-0.467811	-0.0590613	0.953093	0.982656	-5.67704	DKK3
ENSG00000050327	-0.624965	2.62972	-1.77323	0.0810974	0.373275	-4.43249	ARHGEF5
ENSG00000050344	0.614013	6.41406	1.87094	0.066071	0.343624	-4.38347	NFE2L3
ENSG00000050393	0.219429	2.04408	0.884075	0.380069	0.696477	-5.462	MCUR1
ENSG00000050405	-1.15281	2.8359	-3.64495	0.000548391	0.0720039	-0.276332	LIMA1
ENSG00000050426	-0.0200439	4.08869	-0.0781618	0.937951	0.975779	-5.95925	LETMD1
ENSG00000050438	-0.40162	3.47652	-1.29517	0.200059	0.537776	-5.14572	SLC4A8
ENSG00000050628	0.0856181	-0.946121	0.204846	0.838363	0.940583	-5.64442	PTGER3
ENSG00000050730	-0.0164747	5.21337	-0.0303598	0.975878	0.990922	-6.00104	TNIP3
ENSG00000050748	0.0423982	3.74214	0.131442	0.895851	0.96258	-5.93448	MAPK9
ENSG00000050767	-0.060633	-1.23478	-0.144968	0.885206	0.959176	-5.64574	COL23A1
ENSG00000050820	-1.7374	2.02044	-3.44573	0.00102709	0.0916653	-0.817009	BCAR1
ENSG00000051009	0.652585	4.44527	1.92972	0.0582163	0.324829	-4.25517	FAM160A2
ENSG00000051108	0.141718	7.3129	0.664913	0.50857	0.780703	-5.79052	HERPUD1
ENSG00000051128	0.447213	3.98193	1.51612	0.134568	0.456427	-4.88564	HOMER3
ENSG00000051180	-0.149856	1.24255	-0.435235	0.664902	0.864784	-5.67821	RAD51
ENSG00000051341	0.633602	1.12589	1.58645	0.11772	0.43043	-4.63047	POLQ
ENSG00000051382	0.0297432	5.65578	0.145176	0.885043	0.959176	-5.99931	PIK3CB
ENSG00000051523	-0.177433	8.52709	-0.401867	0.689163	0.876551	-5.89633	CYBA
ENSG00000051596	-1.02652	3.28287	-2.32667	0.0232628	0.233272	-3.47031	THOC3
ENSG00000051620	0.544037	3.52474	1.94286	0.0565738	0.321604	-4.19822	HEBP2
ENSG00000051825	0.0151772	3.82119	0.0502529	0.960082	0.984959	-5.9462	MPHOSPH9
ENSG00000052126	-0.589221	4.7125	-2.04364	0.0452408	0.296054	-4.06502	PLEKHA5
ENSG00000052344	-0.731163	3.40566	-2.26711	0.0268783	0.24649	-3.59596	PRSS8
ENSG00000052723	0.394977	2.58444	1.35637	0.179896	0.513308	-5.01606	SIKE1
ENSG00000052749	-0.503769	6.14583	-1.78301	0.0794764	0.369953	-4.5318	RRP12
ENSG00000052795	0.107862	7.61857	0.418667	0.676905	0.870236	-5.91118	FNIP2
ENSG00000052802	-0.0423223	2.97181	-0.122876	0.902603	0.964688	-5.88231	MSMO1
ENSG00000052841	0.0340816	5.4106	0.136401	0.891946	0.961356	-5.99706	TTC17
ENSG00000053108	0.797043	2.60511	1.82863	0.0722622	0.355246	-4.34523	FSTL4
ENSG00000053254	-0.278963	6.89457	-1.37411	0.174351	0.507088	-5.11978	FOXN3
ENSG00000053371	-0.963989	1.88095	-2.7709	0.00736697	0.156044	-2.47331	AKR7A2
ENSG00000053372	-0.185054	2.21938	-0.561773	0.576294	0.816971	-5.68889	MRTO4
ENSG00000053438	-0.366924	1.12392	-0.880623	0.38192	0.697998	-5.40364	NNAT
ENSG00000053501	-0.242028	3.4559	-0.964039	0.338768	0.664144	-5.4908	USE1
ENSG00000053524	0.548377	5.14765	2.15865	0.0347529	0.270481	-3.85867	MCF2L2
ENSG00000053702	0.15211	0.515951	0.578462	0.565046	0.811794	-5.57049	NRIP2
ENSG00000053747	-0.755291	1.73594	-1.82909	0.0721921	0.355246	-4.29489	LAMA3
ENSG00000053770	0.20588	3.93363	0.851532	0.397748	0.710661	-5.60857	AP5M1
ENSG00000053900	0.0718126	4.29677	0.256074	0.798741	0.924697	-5.93936	ANAPC4
ENSG00000053918	-0.14162	2.6636	-0.39583	0.693589	0.877882	-5.79565	KCNQ1
ENSG00000054116	0.0745076	4.46651	0.316215	0.752901	0.906938	-5.9304	TRAPPC3
ENSG00000054118	0.255145	5.8777	0.903851	0.36957	0.68763	-5.62126	THRAP3
ENSG00000054148	-0.178287	2.67967	-0.449481	0.654651	0.859096	-5.77564	PHPT1
ENSG00000054219	0.543416	2.99176	2.30051	0.0247935	0.239636	-3.51178	LY75
ENSG00000054267	0.414806	6.4931	2.0955	0.0402136	0.285466	-3.98523	ARID4B
ENSG00000054277	-1.12309	3.67386	-2.98933	0.00400355	0.128073	-2.00343	OPN3
ENSG00000054282	0.170598	5.31158	0.713913	0.477958	0.763375	-5.76145	SDCCAG8
ENSG00000054392	-0.755477	-0.362458	-1.95201	0.0554535	0.319729	-4.02224	HHAT
ENSG00000054523	0.0870114	6.0777	0.363093	0.71777	0.890008	-5.94853	KIF1B
ENSG00000054598	-0.588108	0.322721	-1.56061	0.123703	0.440851	-4.6301	FOXC1
ENSG00000054611	-0.0517771	4.5631	-0.193639	0.847091	0.943289	-5.96474	TBC1D22A
ENSG00000054654	-0.233267	6.01377	-0.906362	0.36825	0.686792	-5.62159	SYNE2
ENSG00000054690	-0.581117	1.94067	-1.36671	0.176647	0.509817	-4.96129	PLEKHH1
ENSG00000054793	-0.431302	1.79291	-1.18216	0.241654	0.582102	-5.16342	ATP9A
ENSG00000054938	-0.0194947	-1.00916	-0.0412171	0.967255	0.987439	-5.66257	CHRDL2
ENSG00000054965	0.247921	5.00524	0.979913	0.330934	0.65813	-5.54145	FAM168A
ENSG00000054967	-0.0755114	6.21777	-0.172443	0.86365	0.950516	-5.99802	RELT
ENSG00000054983	0.195302	7.74921	0.846635	0.400452	0.71294	-5.65226	GALC
ENSG00000055044	-0.115296	4.45875	-0.325151	0.746161	0.904026	-5.92807	NOP58
ENSG00000055070	0.0082446	5.17991	0.0316903	0.974821	0.990731	-5.99938	SZRD1
ENSG00000055130	-0.245948	3.85036	-0.976616	0.332551	0.659324	-5.4988	CUL1
ENSG00000055147	0.32486	3.62475	1.02202	0.310741	0.640908	-5.44583	FAM114A2
ENSG00000055163	0.41934	7.54196	1.7623	0.0829437	0.376419	-4.55168	CYFIP2
ENSG00000055208	0.277179	7.12454	1.04457	0.300272	0.632529	-5.48685	TAB2
ENSG00000055211	0.307147	3.88039	1.31626	0.192928	0.528833	-5.14023	GINM1
ENSG00000055332	0.494723	5.32574	1.61099	0.112258	0.422861	-4.78136	EIF2AK2
ENSG00000055483	-0.31307	6.21162	-1.04521	0.299978	0.632368	-5.49495	AC022966.1
ENSG00000055609	0.321545	6.90629	1.81972	0.0736264	0.357824	-4.46731	KMT2C
ENSG00000055732	0.494993	3.75379	1.85849	0.0678446	0.347421	-4.35341	MCOLN3
ENSG00000055917	0.359351	5.73321	1.45293	0.151281	0.479674	-5.01644	PUM2
ENSG00000055950	0.0346014	2.01047	0.0838807	0.933421	0.974584	-5.81634	MRPL43
ENSG00000055955	0.276831	2.32744	0.767625	0.445621	0.740872	-5.57087	ITIH4
ENSG00000055957	-0.279524	1.36304	-0.579796	0.564152	0.811346	-5.61902	ITIH1
ENSG00000056050	0.239516	0.832471	0.418656	0.676913	0.870236	-5.66051	HPF1
ENSG00000056097	0.131225	4.81714	0.83654	0.406061	0.715714	-5.659	ZFR
ENSG00000056277	0.0458774	0.669198	0.15792	0.875032	0.954544	-5.71959	ZNF280C
ENSG00000056558	0.156665	5.70367	0.289637	0.77306	0.916054	-5.96674	TRAF1
ENSG00000056586	0.113099	5.05614	0.593126	0.555253	0.806889	-5.83078	RC3H2
ENSG00000056736	0.236517	0.00808562	0.662689	0.509984	0.781697	-5.50091	IL17RB
ENSG00000056972	-0.0555067	4.69302	-0.221068	0.825765	0.936382	-5.96415	TRAF3IP2
ENSG00000056998	-0.385702	-1.22773	-0.99676	0.322752	0.651374	-5.21444	GYG2
ENSG00000057019	0.427173	4.83509	1.35056	0.181742	0.514868	-5.13436	DCBLD2
ENSG00000057149	-1.09209	4.93892	-1.82912	0.0721879	0.355246	-4.42969	SERPINB3
ENSG00000057252	-0.546368	5.49694	-1.72741	0.0890685	0.385656	-4.61635	SOAT1
ENSG00000057294	-0.291196	1.97625	-0.808798	0.421722	0.724842	-5.5146	PKP2
ENSG00000057608	-0.164629	5.86248	-0.661844	0.510522	0.782155	-5.80213	GDI2
ENSG00000057657	-0.297798	5.82629	-1.11314	0.269943	0.607633	-5.42493	PRDM1
ENSG00000057663	0.207944	4.03708	0.807042	0.422725	0.725285	-5.64761	ATG5
ENSG00000057704	0.687326	5.85714	2.18995	0.0322957	0.263886	-3.80524	TMCC3
ENSG00000057757	0.237411	3.2151	0.793924	0.430266	0.731109	-5.6123	PITHD1
ENSG00000057935	0.432651	2.49576	1.57732	0.119806	0.433208	-4.71842	MTA3
ENSG00000058056	-0.922572	0.329678	-2.47317	0.0161442	0.202265	-3.07918	USP13
ENSG00000058063	0.544731	6.82255	1.90655	0.0612125	0.33197	-4.32112	ATP11B
ENSG00000058085	-0.918536	2.11512	-2.14112	0.0361994	0.273536	-3.77564	LAMC2
ENSG00000058091	0.289161	5.95348	0.993389	0.324379	0.65237	-5.54284	CDK14
ENSG00000058262	-0.186492	5.54729	-0.678097	0.500231	0.775786	-5.78777	SEC61A1
ENSG00000058272	0.496945	7.5082	2.40343	0.0192441	0.217979	-3.36761	PPP1R12A
ENSG00000058335	0.0523554	-0.248999	0.126972	0.899373	0.963777	-5.68	RASGRF1
ENSG00000058404	0.742106	2.17161	1.61522	0.111336	0.421449	-4.64574	CAMK2B
ENSG00000058453	-0.641696	4.17254	-1.68385	0.0972362	0.399487	-4.64988	CROCC
ENSG00000058600	-0.578362	3.4832	-1.61689	0.110975	0.420473	-4.71747	POLR3E
ENSG00000058668	0.0651181	4.74608	0.233373	0.81624	0.932347	-5.96198	ATP2B4
ENSG00000058673	0.401429	6.39146	1.61989	0.110327	0.419735	-4.78227	ZC3H11A
ENSG00000058729	0.050476	1.70559	0.122438	0.902948	0.964804	-5.79051	RIOK2
ENSG00000058799	0.542776	3.95396	1.92177	0.0592295	0.327287	-4.25149	YIPF1
ENSG00000058804	0.2308	0.721358	0.624834	0.534371	0.796553	-5.55738	NDC1
ENSG00000058866	0.381809	1.91048	1.2073	0.231897	0.571538	-5.14625	DGKG
ENSG00000059122	-0.0264119	4.37076	-0.106462	0.915559	0.968323	-5.96984	FLYWCH1
ENSG00000059145	-0.0284658	4.39831	-0.0954903	0.924233	0.970888	-5.97118	UNKL
ENSG00000059377	0.284248	7.36345	1.10877	0.271808	0.609035	-5.4187	TBXAS1
ENSG00000059378	-0.268171	6.39695	-0.888803	0.377541	0.694507	-5.63382	PARP12
ENSG00000059573	-0.900159	1.23363	-2.56807	0.0126482	0.18671	-2.9008	ALDH18A1
ENSG00000059588	-0.0285658	2.60596	-0.0741282	0.941147	0.976675	-5.86184	TARBP1
ENSG00000059691	-0.550088	1.75405	-1.44144	0.154488	0.483458	-4.85738	GATB
ENSG00000059728	0.345802	9.51852	0.807462	0.422485	0.725285	-5.63522	MXD1
ENSG00000059758	0.298881	6.15021	1.00733	0.317687	0.646831	-5.52936	CDK17
ENSG00000059769	0.198631	1.44154	0.547517	0.585987	0.821036	-5.64138	DNAJC25
ENSG00000059804	0.393449	9.07369	1.55922	0.124031	0.441439	-4.82548	SLC2A3
ENSG00000059915	-0.812721	4.50912	-2.07488	0.0421511	0.289416	-4.00153	PSD
ENSG00000060069	-0.365527	5.40352	-1.12645	0.264314	0.603264	-5.40623	CTDP1
ENSG00000060138	-0.790033	6.66464	-2.65052	0.0101845	0.171698	-2.83893	YBX3
ENSG00000060140	-0.223175	0.902009	-0.501585	0.617734	0.839052	-5.6284	STYK1
ENSG00000060237	0.0236412	7.53314	0.110532	0.912344	0.967793	-5.99115	WNK1
ENSG00000060339	-0.0321498	5.27965	-0.16603	0.868673	0.951807	-5.9904	CCAR1
ENSG00000060491	0.497538	5.11001	1.29764	0.199215	0.536956	-5.20245	OGFR
ENSG00000060558	-0.0915044	4.68795	-0.254371	0.80005	0.925731	-5.95664	GNA15
ENSG00000060642	-0.0923949	2.94007	-0.335789	0.738163	0.900187	-5.83651	PIGV
ENSG00000060656	-1.71919	1.2265	-3.5095	0.000841953	0.0848633	-0.654922	PTPRU
ENSG00000060688	-0.76182	2.98032	-2.33221	0.0229491	0.232411	-3.44788	SNRNP40
ENSG00000060749	-0.312856	2.78666	-1.07739	0.285478	0.620513	-5.33952	QSER1
ENSG00000060762	0.117537	3.29546	0.290172	0.772652	0.915981	-5.87462	MPC1
ENSG00000060971	-0.190119	6.20989	-0.695461	0.489363	0.769315	-5.78209	ACAA1
ENSG00000060982	-0.288623	5.92357	-1.00282	0.319841	0.649354	-5.53478	BCAT1
ENSG00000061273	-0.307135	5.33429	-1.06763	0.289825	0.624749	-5.46512	HDAC7
ENSG00000061337	0.459655	1.63231	1.1654	0.248318	0.589445	-5.17323	LZTS1
ENSG00000061656	-0.37387	1.937	-0.993301	0.324421	0.65237	-5.36057	SPAG4
ENSG00000061676	-0.461866	2.45647	-1.16246	0.249501	0.590629	-5.22859	NCKAP1
ENSG00000061794	0.324412	2.83814	1.02345	0.310069	0.640351	-5.39513	MRPS35
ENSG00000061918	-0.211141	-0.752516	-0.562054	0.576104	0.816971	-5.52716	GUCY1B1
ENSG00000061936	-0.378312	4.62997	-2.0962	0.0401491	0.285462	-3.96648	SFSWAP
ENSG00000061938	-0.160513	4.30364	-0.633	0.52906	0.793325	-5.78097	TNK2
ENSG00000061987	0.573716	5.69481	2.73197	0.00818833	0.161149	-2.65009	MON2
ENSG00000062038	-0.519452	2.54821	-1.30091	0.198099	0.535275	-5.07951	CDH3
ENSG00000062194	0.0268349	7.28857	0.0850073	0.932529	0.974521	-5.9975	GPBP1
ENSG00000062282	0.215955	6.88273	0.607226	0.545917	0.80211	-5.83145	DGAT2
ENSG00000062485	-0.173091	6.20375	-0.927315	0.357356	0.677623	-5.6041	CS
ENSG00000062524	-0.449266	-0.930288	-1.21811	0.227792	0.567481	-5.00754	LTK
ENSG00000062582	-0.356422	3.61263	-1.2089	0.231288	0.571512	-5.25003	MRPS24
ENSG00000062598	-0.130908	5.37939	-0.570863	0.570154	0.814906	-5.84906	ELMO2
ENSG00000062650	0.317677	4.88278	1.37667	0.173563	0.506453	-5.10259	WAPL
ENSG00000062716	0.0718805	9.26349	0.277297	0.782474	0.919438	-5.91456	VMP1
ENSG00000062725	0.192839	4.08551	1.02505	0.309321	0.639751	-5.4668	APPBP2
ENSG00000062822	0.0663224	2.19237	0.19655	0.844822	0.942317	-5.81603	POLD1
ENSG00000063015	0.743575	2.74611	1.91864	0.0596324	0.328343	-4.20202	SEZ6
ENSG00000063046	-0.473446	6.25635	-1.88305	0.0643826	0.339936	-4.36617	EIF4B
ENSG00000063127	0.648221	2.81658	1.7008	0.0939879	0.393918	-4.55479	SLC6A16
ENSG00000063169	-0.232746	2.82299	-0.820192	0.415247	0.721776	-5.56931	BICRA
ENSG00000063176	-0.752763	1.49925	-2.16065	0.0345912	0.270481	-3.71457	SPHK2
ENSG00000063177	-0.63587	6.68553	-1.70623	0.0929664	0.391823	-4.65197	RPL18
ENSG00000063180	-0.199042	-0.565177	-0.369322	0.713145	0.887863	-5.61389	CA11
ENSG00000063241	-0.974163	2.33798	-2.51815	0.0143912	0.19393	-3.039	ISOC2
ENSG00000063244	-0.657983	5.60224	-1.88061	0.0647193	0.340392	-4.36702	U2AF2
ENSG00000063245	0.0375103	4.48006	0.145005	0.885177	0.959176	-5.96859	EPN1
ENSG00000063322	0.178601	4.71408	0.667501	0.506927	0.779851	-5.77571	MED29
ENSG00000063438	-0.270366	0.378265	-0.564255	0.574614	0.81652	-5.56995	AHRR
ENSG00000063587	-0.393691	-0.0234587	-1.02797	0.307955	0.639303	-5.2233	ZNF275
ENSG00000063601	0.275634	3.70995	0.987923	0.327027	0.654875	-5.47779	MTMR1
ENSG00000063660	-1.75639	1.60848	-3.93049	0.000216013	0.0661353	0.505325	GPC1
ENSG00000063761	-0.425129	1.13465	-1.09582	0.277392	0.613319	-5.2122	ADCK1
ENSG00000063854	-0.175698	3.64753	-0.677742	0.500454	0.775985	-5.72101	HAGH
ENSG00000063978	-0.0635768	5.25387	-0.32056	0.749621	0.905449	-5.954	RNF4
ENSG00000064012	0.379233	5.9414	1.68881	0.0962747	0.398155	-4.67842	CASP8
ENSG00000064042	-1.17835	1.07497	-2.34552	0.0222119	0.229359	-3.34901	LIMCH1
ENSG00000064102	0.241291	2.32679	0.613698	0.541658	0.800104	-5.66858	INTS13
ENSG00000064115	-0.344276	4.95403	-1.26419	0.21089	0.551214	-5.2429	TM7SF3
ENSG00000064199	-0.994682	1.84384	-2.16904	0.0339198	0.267215	-3.71181	SPA17
ENSG00000064201	0.388106	1.80587	1.01926	0.312035	0.642137	-5.32929	TSPAN32
ENSG00000064205	0.379819	1.58563	1.05556	0.295264	0.627856	-5.28043	CCN5
ENSG00000064225	0.153628	6.38943	0.442213	0.659872	0.862209	-5.91794	ST3GAL6
ENSG00000064270	-1.05557	4.15852	-2.58909	0.0119736	0.182047	-2.94815	ATP2C2
ENSG00000064300	0.134274	-1.56568	0.333941	0.73955	0.900471	-5.59801	NGFR
ENSG00000064309	0.155009	1.03997	0.382452	0.703433	0.883322	-5.68599	CDON
ENSG00000064313	0.158173	4.80576	0.647699	0.519569	0.788023	-5.79154	TAF2
ENSG00000064393	0.121945	4.06871	0.400439	0.690209	0.876714	-5.88372	HIPK2
ENSG00000064419	0.630956	4.03602	2.55449	0.0131022	0.188113	-3.01944	TNPO3
ENSG00000064489	0.547481	1.66751	1.02612	0.308821	0.639751	-5.3142	BORCS8-MEF2B
ENSG00000064490	-0.168244	3.50965	-0.55247	0.582611	0.820067	-5.78329	RFXANK
ENSG00000064545	-0.247052	1.21208	-0.598238	0.551859	0.805278	-5.59916	TMEM161A
ENSG00000064547	0.0631262	5.96682	0.167962	0.867159	0.951316	-5.99752	LPAR2
ENSG00000064601	0.163899	7.60276	0.516405	0.607407	0.834023	-5.86802	CTSA
ENSG00000064607	-0.0716816	3.85981	-0.324252	0.746838	0.90427	-5.89818	SUGP2
ENSG00000064651	0.0293218	3.63413	0.111453	0.911617	0.967498	-5.92936	SLC12A2
ENSG00000064652	-0.614794	3.01793	-1.35649	0.17986	0.513308	-5.04291	SNX24
ENSG00000064655	-1.85225	1.51508	-3.27818	0.00171447	0.103955	-1.25104	EYA2
ENSG00000064666	-0.023896	7.5124	-0.0924046	0.926674	0.971826	-5.99338	CNN2
ENSG00000064687	0.348566	5.13839	1.21304	0.229711	0.569831	-5.30442	ABCA7
ENSG00000064692	-0.230461	0.919246	-0.510502	0.611511	0.835923	-5.6254	SNCAIP
ENSG00000064703	0.758615	2.66404	2.3714	0.0208382	0.223328	-3.35643	DDX20
ENSG00000064726	-0.162407	7.21054	-0.524834	0.601569	0.83069	-5.87203	BTBD1
ENSG00000064763	0.440616	4.97995	1.53761	0.129228	0.448585	-4.88876	FAR2
ENSG00000064787	-0.714309	1.2808	-1.94195	0.0566865	0.321795	-4.08942	BCAS1
ENSG00000064835	0.394359	-0.818711	0.658971	0.512353	0.783437	-5.47402	POU1F1
ENSG00000064886	0.0992842	4.20555	0.327823	0.744149	0.903064	-5.91657	CHI3L2
ENSG00000064932	-0.151233	7.50446	-0.428165	0.670014	0.867768	-5.91036	SBNO2
ENSG00000064933	-0.219223	3.72374	-0.720508	0.473918	0.76192	-5.69651	PMS1
ENSG00000064961	-0.612798	4.04225	-2.11948	0.0380582	0.278828	-3.90397	HMG20B
ENSG00000064989	0.336571	2.05478	0.849894	0.398652	0.71152	-5.49076	CALCRL
ENSG00000064995	-0.0269605	3.47942	-0.113974	0.909626	0.96664	-5.91975	TAF11
ENSG00000064999	0.0501933	3.45323	0.189853	0.850044	0.944383	-5.90626	ANKS1A
ENSG00000065000	-0.293708	5.98975	-1.29379	0.200532	0.538372	-5.22298	AP3D1
ENSG00000065029	-0.425607	3.21603	-1.20072	0.234425	0.574616	-5.23681	ZNF76
ENSG00000065054	-1.5766	2.30559	-3.59582	0.000641304	0.0752954	-0.413438	SLC9A3R2
ENSG00000065057	-1.35329	0.256194	-2.96415	0.00430128	0.131335	-2.0116	NTHL1
ENSG00000065060	-0.361982	2.09434	-1.30485	0.196764	0.533238	-5.04514	UHRF1BP1
ENSG00000065135	0.716627	4.80558	2.59372	0.0118294	0.181428	-2.95251	GNAI3
ENSG00000065150	-0.425019	4.63904	-1.70699	0.0928237	0.391584	-4.63026	IPO5
ENSG00000065154	0.240262	4.44136	0.750084	0.456039	0.747766	-5.71002	OAT
ENSG00000065183	0.395552	1.80837	1.85623	0.0681696	0.347574	-4.25715	WDR3
ENSG00000065243	0.309036	5.1253	1.51038	0.136022	0.458323	-4.93016	PKN2
ENSG00000065268	-0.175864	1.96989	-0.399287	0.691053	0.876822	-5.74289	WDR18
ENSG00000065308	-0.27567	0.484737	-0.972252	0.3347	0.661695	-5.29516	TRAM2
ENSG00000065320	-1.17969	0.310222	-3.30402	0.00158568	0.102736	-1.19181	NTN1
ENSG00000065325	0.247581	-1.18782	0.685132	0.495812	0.773714	-5.44769	GLP2R
ENSG00000065328	0.680068	0.402725	1.50363	0.13775	0.461571	-4.71242	MCM10
ENSG00000065357	-0.115387	6.52149	-0.539597	0.591406	0.824273	-5.87233	DGKA
ENSG00000065361	-0.0204835	6.11984	-0.0639639	0.949205	0.980126	-6.00877	ERBB3
ENSG00000065371	1.40627	0.953699	2.39393	0.019705	0.218404	-3.25493	ROPN1
ENSG00000065413	-0.019358	6.97506	-0.0669428	0.946842	0.979006	-6.00392	ANKRD44
ENSG00000065427	-0.412249	4.8136	-1.6019	0.114257	0.424817	-4.79283	KARS1
ENSG00000065457	0.353556	6.07729	1.14977	0.254649	0.594194	-5.38466	ADAT1
ENSG00000065485	-0.270683	1.90865	-0.738037	0.463274	0.753676	-5.56074	PDIA5
ENSG00000065491	-0.199834	1.99327	-0.700115	0.486472	0.767433	-5.59101	TBC1D22B
ENSG00000065518	0.503511	4.116	1.06621	0.290459	0.62524	-5.42544	NDUFB4
ENSG00000065526	0.0216926	5.30462	0.08446	0.932963	0.974555	-5.99957	SPEN
ENSG00000065534	-0.142752	3.08419	-0.506345	0.614409	0.837364	-5.7795	MYLK
ENSG00000065548	-0.100961	4.87425	-0.376323	0.707961	0.885542	-5.92508	ZC3H15
ENSG00000065559	0.442017	5.10059	1.53342	0.130254	0.449567	-4.89594	MAP2K4
ENSG00000065600	-0.044506	2.88422	-0.125195	0.900774	0.963981	-5.87743	PACC1
ENSG00000065613	-0.018589	5.72212	-0.0633742	0.949672	0.98029	-6.00717	SLK
ENSG00000065615	0.620408	7.101	2.57555	0.0124042	0.184986	-3.00186	CYB5R4
ENSG00000065618	-0.386145	2.8675	-1.29661	0.199566	0.537158	-5.10565	COL17A1
ENSG00000065621	0.161151	5.36093	0.647012	0.520011	0.788327	-5.80543	GSTO2
ENSG00000065665	0.791531	4.07931	3.14057	0.00258277	0.114648	-1.63373	SEC61A2
ENSG00000065675	1.12588	2.38195	3.67394	0.000499734	0.0720039	-0.197829	PRKCQ
ENSG00000065717	-1.04474	1.54838	-2.2335	0.0291304	0.255017	-3.58019	TLE2
ENSG00000065802	-0.678713	2.59146	-2.13621	0.0366145	0.274388	-3.80965	ASB1
ENSG00000065809	-0.00845312	8.23196	-0.0286466	0.977238	0.990922	-5.98035	FAM107B
ENSG00000065833	-0.0872994	0.933552	-0.238852	0.812007	0.930657	-5.72095	ME1
ENSG00000065882	-0.0450337	6.51568	-0.17664	0.860366	0.949425	-5.99598	TBC1D1
ENSG00000065883	-0.0881156	6.16303	-0.449635	0.65454	0.859096	-5.9158	CDK13
ENSG00000065911	0.0127915	5.11731	0.0511465	0.959373	0.984723	-5.99775	MTHFD2
ENSG00000065923	0.422967	3.36316	1.7282	0.0889256	0.385482	-4.54363	SLC9A7
ENSG00000065970	0.447376	3.23251	1.98858	0.0511623	0.310244	-4.10642	FOXJ2
ENSG00000065978	-0.272661	6.65457	-0.899238	0.372002	0.689968	-5.6265	YBX1
ENSG00000065989	-0.359499	3.57698	-1.04887	0.298304	0.6305	-5.41688	PDE4A
ENSG00000066027	0.400448	5.16602	1.44392	0.153792	0.482524	-5.0208	PPP2R5A
ENSG00000066032	0.350545	-0.456235	0.672114	0.504006	0.777924	-5.47778	CTNNA2
ENSG00000066044	-0.0193769	3.6425	-0.0563437	0.955249	0.983393	-5.93486	ELAVL1
ENSG00000066056	-0.531134	-0.296077	-1.22633	0.224709	0.565323	-5.0165	TIE1
ENSG00000066084	0.370694	5.39569	1.54822	0.126654	0.446008	-4.88181	DIP2B
ENSG00000066117	-0.371595	4.0255	-1.30675	0.196121	0.532131	-5.1589	SMARCD1
ENSG00000066135	0.0340293	3.2485	0.12966	0.897255	0.96339	-5.902	KDM4A
ENSG00000066136	-0.0273956	5.91552	-0.134051	0.893796	0.962061	-6.00274	NFYC
ENSG00000066185	-0.546822	-0.6758	-1.29255	0.20096	0.538989	-4.93431	ZMYND12
ENSG00000066230	-0.335628	1.28648	-0.805356	0.42369	0.725798	-5.47078	SLC9A3
ENSG00000066248	-0.784018	0.383398	-1.69565	0.0949656	0.395353	-4.44162	NGEF
ENSG00000066279	0.38083	-0.608004	0.854241	0.396258	0.70942	-5.35152	ASPM
ENSG00000066294	-0.354422	4.92147	-0.890524	0.376625	0.693344	-5.61902	CD84
ENSG00000066322	-0.299561	4.61867	-0.997453	0.322419	0.650861	-5.51368	ELOVL1
ENSG00000066336	-0.112209	8.20799	-0.209594	0.834671	0.939699	-5.96047	SPI1
ENSG00000066379	0.379561	2.38609	0.964346	0.338616	0.664138	-5.41853	ZNRD1
ENSG00000066382	-0.202744	0.422546	-0.51859	0.605891	0.833062	-5.59471	MPPED2
ENSG00000066405	0.566298	0.498412	1.49497	0.13999	0.464404	-4.72763	CLDN18
ENSG00000066422	0.170057	3.92593	0.830202	0.409607	0.718343	-5.62636	ZBTB11
ENSG00000066427	0.140505	5.45791	0.467017	0.642123	0.852729	-5.90132	ATXN3
ENSG00000066455	0.347605	3.78663	1.27244	0.207963	0.54804	-5.18597	GOLGA5
ENSG00000066468	-0.487638	2.57452	-1.44066	0.154709	0.483509	-4.90765	FGFR2
ENSG00000066557	0.476221	1.40796	1.32573	0.189789	0.525082	-4.98175	LRRC40
ENSG00000066583	0.188292	1.16924	0.50967	0.612091	0.83616	-5.64171	ISOC1
ENSG00000066629	0.0502669	2.99471	0.139899	0.889193	0.960105	-5.88496	EML1
ENSG00000066651	0.0346325	3.4609	0.107186	0.914987	0.968158	-5.91764	TRMT11
ENSG00000066654	-0.198258	4.40915	-0.709972	0.480381	0.764726	-5.73786	THUMPD1
ENSG00000066697	0.0274784	3.47675	0.0754351	0.940111	0.976626	-5.92344	MSANTD3
ENSG00000066739	0.345719	3.99093	1.22863	0.223852	0.56527	-5.2483	ATG2B
ENSG00000066777	0.191536	5.40558	0.990565	0.325745	0.653167	-5.5394	ARFGEF1
ENSG00000066813	0.908912	4.67527	1.92254	0.0591315	0.327046	-4.27594	ACSM2B
ENSG00000066827	0.12856	3.72885	0.523064	0.602793	0.831535	-5.81266	ZFAT
ENSG00000066855	0.208007	5.42558	0.603616	0.548299	0.803218	-5.8318	MTFR1
ENSG00000066923	0.03761	5.57452	0.14956	0.881597	0.957543	-5.99717	STAG3
ENSG00000066926	0.0314632	2.98251	0.119581	0.905201	0.96514	-5.88526	FECH
ENSG00000066933	-0.391874	4.5262	-1.46548	0.147839	0.474523	-4.97687	MYO9A
ENSG00000067048	-1.158	4.70131	-1.08697	0.281254	0.616425	-5.41852	DDX3Y
ENSG00000067057	-0.857845	4.55474	-2.31417	0.0239833	0.237405	-3.5405	PFKP
ENSG00000067064	0.442764	5.40816	1.14617	0.256124	0.59566	-5.38264	IDI1
ENSG00000067066	0.317879	8.21775	1.66126	0.101706	0.40656	-4.69628	SP100
ENSG00000067082	-0.672245	9.24049	-1.49904	0.138933	0.462999	-4.90656	KLF6
ENSG00000067113	-0.595829	0.736322	-1.32208	0.190996	0.526271	-4.94791	PLPP1
ENSG00000067141	-0.357134	1.27342	-0.648695	0.518929	0.787419	-5.57433	NEO1
ENSG00000067167	-0.00769436	5.49514	-0.0220717	0.982462	0.992047	-6.00571	TRAM1
ENSG00000067177	-0.366102	-0.5484	-1.18806	0.239337	0.580206	-5.05023	PHKA1
ENSG00000067182	-0.139965	8.15468	-0.493793	0.623196	0.842434	-5.86713	TNFRSF1A
ENSG00000067191	-0.896941	0.377222	-2.34177	0.0224173	0.23	-3.33984	CACNB1
ENSG00000067208	-0.145159	4.36806	-0.567433	0.572467	0.815506	-5.82231	EVI5
ENSG00000067221	-0.119803	2.28488	-0.446576	0.656736	0.860337	-5.74755	STOML1
ENSG00000067225	-0.374312	8.50308	-1.25491	0.214218	0.554792	-5.23469	PKM
ENSG00000067248	0.355086	2.36502	1.10845	0.271947	0.609035	-5.27954	DHX29
ENSG00000067334	0.210975	6.98525	0.795143	0.429562	0.730636	-5.70514	DNTTIP2
ENSG00000067365	0.202248	5.39098	0.791937	0.431415	0.732117	-5.70704	METTL22
ENSG00000067369	-0.341516	5.16539	-1.49946	0.138824	0.462989	-4.94764	TP53BP1
ENSG00000067445	0.544891	0.271591	1.11472	0.269269	0.606786	-5.15654	TRO
ENSG00000067533	-0.111574	1.21504	-0.270383	0.787763	0.921249	-5.72922	RRP15
ENSG00000067560	0.208618	8.92482	0.70693	0.482256	0.765943	-5.72457	RHOA
ENSG00000067596	0.12911	5.28904	0.508707	0.612761	0.836586	-5.88024	DHX8
ENSG00000067606	-0.618808	3.19483	-1.72935	0.0887192	0.385017	-4.53435	PRKCZ
ENSG00000067646	-0.070106	0.747899	-0.0995115	0.921053	0.969829	-5.73268	ZFY
ENSG00000067704	-0.304576	3.0348	-1.13758	0.25967	0.599846	-5.29331	IARS2
ENSG00000067798	0.566584	5.97506	1.62239	0.10979	0.418803	-4.7788	NAV3
ENSG00000067829	0.00602764	3.62948	0.0158517	0.987404	0.994331	-5.93432	IDH3G
ENSG00000067836	-0.422145	2.09499	-1.01803	0.312615	0.642682	-5.34748	ROGDI
ENSG00000067900	0.302854	7.3038	1.39614	0.167648	0.499382	-5.08506	ROCK1
ENSG00000067955	0.136141	5.19827	0.58339	0.561745	0.810818	-5.83953	CBFB
ENSG00000067992	0.852967	3.02076	2.96092	0.00434087	0.131335	-2.05714	PDK3
ENSG00000068001	0.145382	1.49185	0.417223	0.677955	0.870619	-5.70356	HYAL2
ENSG00000068024	-0.107579	6.47204	-0.364019	0.717081	0.889604	-5.94735	HDAC4
ENSG00000068028	-0.000629798	1.95228	-0.00218753	0.998262	0.999242	-5.81513	RASSF1
ENSG00000068078	-1.16903	0.562892	-2.37169	0.0208238	0.223328	-3.28555	FGFR3
ENSG00000068079	0.098755	4.61829	0.304587	0.7617	0.910915	-5.93526	IFI35
ENSG00000068097	-0.316001	4.31884	-1.27333	0.20765	0.547569	-5.21206	HEATR6
ENSG00000068120	-0.407153	3.37566	-1.41256	0.16278	0.492812	-4.99233	COASY
ENSG00000068137	-0.221504	1.3551	-0.683867	0.496605	0.774063	-5.55876	PLEKHH3
ENSG00000068305	0.210044	5.99204	0.884004	0.380106	0.696477	-5.63953	MEF2A
ENSG00000068308	0.291736	5.11634	0.835092	0.40687	0.716277	-5.66672	OTUD5
ENSG00000068323	0.124336	6.13054	0.371388	0.711613	0.887146	-5.94469	TFE3
ENSG00000068354	0.139636	2.69593	0.491983	0.624467	0.843253	-5.759	TBC1D25
ENSG00000068366	0.0468377	6.54485	0.165239	0.869293	0.952039	-5.9976	ACSL4
ENSG00000068383	0.555766	5.42046	1.62667	0.108875	0.416882	-4.76794	INPP5A
ENSG00000068394	-0.0447406	1.42367	-0.138521	0.890277	0.960472	-5.76847	GPKOW
ENSG00000068400	0.030345	5.99611	0.159115	0.874095	0.954046	-5.99948	GRIPAP1
ENSG00000068438	-0.37979	2.64172	-1.23335	0.222098	0.563546	-5.16398	FTSJ1
ENSG00000068489	0.395738	3.13677	1.01148	0.315714	0.644908	-5.42692	PRR11
ENSG00000068615	-0.150625	-1.21214	-0.335025	0.738736	0.900471	-5.60567	REEP1
ENSG00000068650	-0.168501	6.79513	-0.79886	0.427419	0.728515	-5.70558	ATP11A
ENSG00000068654	-0.158006	2.58426	-0.547317	0.586124	0.821036	-5.72349	POLR1A
ENSG00000068697	-0.223438	6.25995	-0.875	0.384948	0.699908	-5.64852	LAPTM4A
ENSG00000068724	-0.831885	3.98106	-2.50631	0.014835	0.19613	-3.1237	TTC7A
ENSG00000068745	0.249035	5.79261	1.36611	0.176836	0.509912	-5.13158	IP6K2
ENSG00000068784	0.777839	4.48365	2.39627	0.0195908	0.218404	-3.36755	SRBD1
ENSG00000068796	0.456879	3.92979	1.75958	0.0834087	0.377123	-4.52044	KIF2A
ENSG00000068831	0.64715	4.45517	2.07362	0.0422723	0.289416	-3.99937	RASGRP2
ENSG00000068878	-0.187909	5.80464	-0.810003	0.421034	0.724702	-5.69783	PSME4
ENSG00000068885	0.554458	4.95967	1.97045	0.0532527	0.31515	-4.19911	IFT80
ENSG00000068903	0.0256765	5.88685	0.0927495	0.926401	0.971826	-6.00662	SIRT2
ENSG00000068912	0.259549	4.11727	0.805637	0.423529	0.725675	-5.65459	ERLEC1
ENSG00000068971	0.154288	2.53803	0.391982	0.696414	0.879641	-5.78917	PPP2R5B
ENSG00000068976	0.000632252	3.41847	0.00201127	0.998402	0.99932	-5.92254	PYGM
ENSG00000069011	-0.862889	2.42096	-2.10508	0.0393395	0.283062	-3.85644	PITX1
ENSG00000069020	0.0569733	4.38706	0.15194	0.879728	0.95685	-5.96385	MAST4
ENSG00000069122	-0.826804	-0.410627	-1.54113	0.128371	0.44747	-4.63312	ADGRF5
ENSG00000069188	0.294223	1.74067	0.476977	0.635054	0.849185	-5.69561	SDK2
ENSG00000069248	0.309629	4.79593	1.364	0.177496	0.510368	-5.11694	NUP133
ENSG00000069275	-0.715738	3.36963	-2.12412	0.0376523	0.277291	-3.86665	NUCKS1
ENSG00000069329	0.292542	5.8668	1.28108	0.204932	0.543523	-5.23578	VPS35
ENSG00000069345	0.187537	4.87809	1.01402	0.314509	0.644071	-5.50636	DNAJA2
ENSG00000069399	-0.142505	7.91081	-0.347059	0.729722	0.89554	-5.93142	BCL3
ENSG00000069424	0.307966	7.38922	1.11913	0.267396	0.605784	-5.40742	KCNAB2
ENSG00000069431	0.13603	3.61426	0.421353	0.674953	0.870086	-5.85219	ABCC9
ENSG00000069493	0.419074	6.01294	1.38178	0.171994	0.504583	-5.11142	CLEC2D
ENSG00000069509	0.986406	0.532064	2.09409	0.0403435	0.285466	-3.80485	FUNDC1
ENSG00000069535	-0.662636	-0.419811	-1.51428	0.135032	0.457063	-4.66927	MAOB
ENSG00000069667	0.0458359	3.64243	0.150361	0.880967	0.957444	-5.92338	RORA
ENSG00000069696	0.242962	1.12316	0.49276	0.623922	0.842865	-5.64789	DRD4
ENSG00000069702	0.0406993	1.45808	0.101449	0.919521	0.969533	-5.77463	TGFBR3
ENSG00000069764	-0.415699	2.45635	-1.22409	0.225547	0.565862	-5.16397	PLA2G10
ENSG00000069812	-0.0732477	1.17454	-0.217926	0.828202	0.937188	-5.74084	HES2
ENSG00000069849	0.0879565	6.57307	0.255933	0.798849	0.924736	-5.97904	ATP1B3
ENSG00000069869	-0.220729	8.91096	-0.635565	0.527397	0.792147	-5.77057	NEDD4
ENSG00000069943	0.342439	5.79721	1.47376	0.145603	0.470957	-4.99019	PIGB
ENSG00000069956	0.238563	6.90521	1.34228	0.184395	0.518333	-5.1587	MAPK6
ENSG00000069966	0.152368	3.3038	0.506988	0.61396	0.837198	-5.7943	GNB5
ENSG00000069974	0.728644	6.15582	2.64953	0.0102114	0.171752	-2.83936	RAB27A
ENSG00000069998	-0.0703924	1.90593	-0.219707	0.82682	0.936906	-5.78899	HDHD5
ENSG00000070010	0.219981	4.99517	1.04523	0.299971	0.632368	-5.4795	UFD1
ENSG00000070018	0.153392	0.294731	0.349221	0.728106	0.894487	-5.65683	LRP6
ENSG00000070019	0.926096	-0.51993	1.85402	0.0684908	0.347787	-4.17964	GUCY2C
ENSG00000070031	-0.256177	-0.836567	-0.586029	0.559982	0.809508	-5.51219	SCT
ENSG00000070047	-0.489964	3.27395	-1.5327	0.130432	0.449911	-4.8254	PHRF1
ENSG00000070061	-0.000638007	2.27218	-0.00223719	0.998222	0.999242	-5.83908	ELP1
ENSG00000070081	-0.237285	5.5553	-0.79239	0.431152	0.731972	-5.70986	NUCB2
ENSG00000070087	-0.14014	5.04045	-0.605015	0.547375	0.802735	-5.82302	PFN2
ENSG00000070159	0.114766	5.22723	0.329068	0.743212	0.902807	-5.95043	PTPN3
ENSG00000070182	0.497415	0.987273	1.3989	0.16682	0.498246	-4.87021	SPTB
ENSG00000070190	0.147659	5.42385	0.581377	0.563092	0.811191	-5.84226	DAPP1
ENSG00000070193	0.639528	-0.19932	1.36554	0.177014	0.510065	-4.86356	FGF10
ENSG00000070214	-0.059514	3.65531	-0.223274	0.824056	0.93596	-5.91492	SLC44A1
ENSG00000070269	0.0259742	4.86649	0.0957823	0.924002	0.970858	-5.98873	TMEM260
ENSG00000070366	-0.505173	4.99438	-2.47317	0.016144	0.202265	-3.22078	SMG6
ENSG00000070367	0.0265711	4.73386	0.106962	0.915164	0.968219	-5.98208	EXOC5
ENSG00000070371	0.588138	0.316817	1.42323	0.15968	0.489602	-4.8117	CLTCL1
ENSG00000070388	0.00587302	-1.13392	0.015239	0.98789	0.994412	-5.6579	FGF22
ENSG00000070404	-1.23085	1.05592	-2.9247	0.00480918	0.135982	-2.10733	FSTL3
ENSG00000070413	0.105521	3.67662	0.360712	0.71954	0.890718	-5.8747	DGCR2
ENSG00000070423	-0.0936484	2.48627	-0.31635	0.752799	0.906938	-5.80788	RNF126
ENSG00000070444	-0.414031	4.98478	-1.15526	0.252414	0.593294	-5.36628	MNT
ENSG00000070476	0.15262	3.7418	0.553976	0.581586	0.819554	-5.79611	ZXDC
ENSG00000070495	0.21039	5.95581	0.534196	0.595114	0.826637	-5.87332	JMJD6
ENSG00000070501	0.380233	5.70891	1.42331	0.159654	0.489602	-5.05673	POLB
ENSG00000070526	-0.235695	3.49349	-0.57667	0.566249	0.812956	-5.76876	ST6GALNAC1
ENSG00000070540	0.0313783	5.55075	0.113853	0.909722	0.96664	-6.00176	WIPI1
ENSG00000070601	1.02973	1.01808	2.0109	0.0486861	0.304383	-3.96597	FRMPD1
ENSG00000070610	0.0939064	5.26777	0.407717	0.684885	0.874337	-5.92304	GBA2
ENSG00000070614	0.230145	4.97852	0.846295	0.40064	0.713118	-5.65614	NDST1
ENSG00000070669	0.298273	3.72442	1.13006	0.2628	0.602557	-5.3435	ASNS
ENSG00000070718	-0.281004	2.94488	-0.730625	0.467758	0.757466	-5.64112	AP3M2
ENSG00000070729	-0.316081	4.25659	-0.782169	0.43709	0.735318	-5.67968	CNGB1
ENSG00000070731	0.448958	4.19363	1.20718	0.231943	0.571538	-5.28062	ST6GALNAC2
ENSG00000070748	-0.0628024	-0.0816555	-0.142065	0.887489	0.959893	-5.68434	CHAT
ENSG00000070756	-0.730635	8.88038	-2.52917	0.0139887	0.192042	-3.08026	PABPC1
ENSG00000070759	0.224051	2.80842	0.671615	0.504322	0.777988	-5.66912	TESK2
ENSG00000070761	0.199499	2.90344	0.563916	0.574844	0.816534	-5.7372	CFAP20
ENSG00000070770	0.0334543	4.07453	0.163441	0.870702	0.95286	-5.94784	CSNK2A2
ENSG00000070778	-0.748464	-0.18717	-1.73674	0.0873951	0.383073	-4.36419	PTPN21
ENSG00000070785	0.46554	3.51135	1.65668	0.102633	0.407367	-4.65889	EIF2B3
ENSG00000070808	0.035703	-0.992239	0.0804989	0.9361	0.975124	-5.65898	CAMK2A
ENSG00000070814	-1.31151	4.4582	-2.92519	0.00480264	0.135982	-2.17532	TCOF1
ENSG00000070831	0.147536	8.03084	0.7255	0.470873	0.759507	-5.73577	CDC42
ENSG00000070882	-0.218242	5.49783	-0.682226	0.497635	0.774351	-5.7847	OSBPL3
ENSG00000070915	0.383303	-1.13206	0.866869	0.389354	0.704	-5.32456	SLC12A3
ENSG00000070950	0.548231	2.19782	1.42809	0.158279	0.48832	-4.90201	RAD18
ENSG00000070961	0.287917	8.69356	0.779267	0.438784	0.736347	-5.68033	ATP2B1
ENSG00000070985	-0.688103	-1.15146	-2.07874	0.0417823	0.28842	-3.79589	TRPM5
ENSG00000071051	0.249525	3.55199	1.16425	0.248779	0.590032	-5.2966	NCK2
ENSG00000071054	0.246414	8.28065	0.903414	0.3698	0.687633	-5.59306	MAP4K4
ENSG00000071073	0.794593	4.25275	2.60866	0.0113748	0.179652	-2.90649	MGAT4A
ENSG00000071082	-0.662134	7.25523	-2.3174	0.023795	0.23673	-3.54903	RPL31
ENSG00000071127	-0.307955	8.04632	-0.99223	0.324939	0.652724	-5.52062	WDR1
ENSG00000071189	0.439748	5.93733	2.19407	0.0319838	0.262882	-3.79849	SNX13
ENSG00000071205	-0.662553	4.00165	-2.27529	0.0263536	0.244697	-3.60263	ARHGAP10
ENSG00000071242	-0.478489	3.1887	-1.42954	0.157864	0.487516	-4.95943	RPS6KA2
ENSG00000071243	0.335481	3.82862	1.16268	0.249411	0.590587	-5.31252	ING3
ENSG00000071246	-1.28591	2.2725	-3.02552	0.00360911	0.124299	-1.88493	VASH1
ENSG00000071282	-0.314042	-0.147621	-0.787533	0.433968	0.733219	-5.41207	LMCD1
ENSG00000071462	-0.619288	4.51091	-2.40665	0.01909	0.217041	-3.35075	BUD23
ENSG00000071537	0.183211	5.73291	0.844172	0.401816	0.713924	-5.67076	SEL1L
ENSG00000071539	-0.425682	0.575439	-0.995863	0.323185	0.651555	-5.27732	TRIP13
ENSG00000071553	0.188044	6.73337	0.462395	0.645415	0.854912	-5.90522	ATP6AP1
ENSG00000071564	-0.474809	3.78508	-1.9878	0.0512511	0.310441	-4.13326	TCF3
ENSG00000071575	-0.640147	1.93421	-1.66088	0.101782	0.406692	-4.56339	TRIB2
ENSG00000071626	-0.741194	4.53267	-2.27793	0.0261862	0.244542	-3.61325	DAZAP1
ENSG00000071655	-0.979325	3.0431	-2.60403	0.011514	0.180106	-2.88065	MBD3
ENSG00000071794	0.0885474	2.62391	0.246957	0.805757	0.927402	-5.83722	HLTF
ENSG00000071859	-0.266455	5.47177	-0.617036	0.539469	0.799041	-5.82545	FAM50A
ENSG00000071889	-0.036746	4.0133	-0.1773	0.85985	0.949425	-5.94291	FAM3A
ENSG00000071894	-0.782242	3.60426	-2.04217	0.0453905	0.296262	-4.02859	CPSF1
ENSG00000071909	0.595579	0.393102	1.54179	0.128208	0.44747	-4.66074	MYO3B
ENSG00000071967	0.211514	3.50509	0.72852	0.469036	0.758559	-5.67803	CYBRD1
ENSG00000071991	0.964168	3.5564	2.39941	0.0194381	0.218404	-3.33512	CDH19
ENSG00000071994	0.390795	2.87125	1.43561	0.156137	0.485821	-4.93298	PDCD2
ENSG00000072042	-0.037431	3.3131	-0.134819	0.893191	0.961812	-5.90719	RDH11
ENSG00000072062	0.350059	4.80909	1.44161	0.15444	0.483458	-5.01621	PRKACA
ENSG00000072071	-0.619332	2.5164	-1.9517	0.0554909	0.319729	-4.13345	ADGRL1
ENSG00000072080	-0.305647	5.28071	-0.57653	0.566342	0.813011	-5.8413	SPP2
ENSG00000072110	-0.240361	8.06298	-0.928476	0.356759	0.676962	-5.57768	ACTN1
ENSG00000072121	0.160212	5.91442	0.620315	0.537322	0.798216	-5.8267	ZFYVE26
ENSG00000072133	0.348179	1.63396	0.752894	0.454361	0.746915	-5.53276	RPS6KA6
ENSG00000072134	-0.776828	4.26513	-2.01548	0.0481911	0.302982	-4.10216	EPN2
ENSG00000072135	-0.186555	4.82676	-0.639732	0.524702	0.791079	-5.7975	PTPN18
ENSG00000072163	0.346144	-0.0352576	0.971124	0.335257	0.662238	-5.27453	LIMS2
ENSG00000072182	0.861742	0.236205	2.71854	0.00849081	0.161272	-2.5642	ASIC4
ENSG00000072195	0.188858	-0.313017	0.468175	0.6413	0.852352	-5.58653	SPEG
ENSG00000072201	-0.62395	1.53811	-1.67169	0.0996218	0.403418	-4.52637	LNX1
ENSG00000072210	-0.114118	5.53855	-0.580114	0.563939	0.811346	-5.84777	ALDH3A2
ENSG00000072274	-0.322122	7.8867	-1.04662	0.299334	0.631636	-5.47219	TFRC
ENSG00000072310	-0.28025	5.95421	-0.801398	0.42596	0.727037	-5.70579	SREBF1
ENSG00000072364	0.0617425	6.96522	0.304073	0.76209	0.911146	-5.96203	AFF4
ENSG00000072401	0.679439	6.28655	1.5235	0.132715	0.454075	-4.91835	UBE2D1
ENSG00000072415	0.473344	5.13386	1.70011	0.0941173	0.39423	-4.65019	MPP5
ENSG00000072422	-0.944549	-0.225286	-2.20524	0.0311519	0.260653	-3.58553	RHOBTB1
ENSG00000072501	-0.277298	3.41514	-1.18849	0.239171	0.580206	-5.26202	SMC1A
ENSG00000072506	-0.169324	2.6021	-0.444321	0.658357	0.861281	-5.77148	HSD17B10
ENSG00000072518	0.141881	5.96613	0.476246	0.635572	0.849483	-5.90252	MARK2
ENSG00000072571	0.742419	-0.451443	1.56614	0.122401	0.438225	-4.60266	HMMR
ENSG00000072609	0.216078	6.14139	0.766127	0.446505	0.741407	-5.73192	CHFR
ENSG00000072657	-0.0360807	-0.12199	-0.0790151	0.937275	0.975419	-5.68924	TRHDE
ENSG00000072682	0.122085	5.54243	0.398701	0.691482	0.877121	-5.93024	P4HA2
ENSG00000072694	-0.459041	5.28778	-1.37047	0.175479	0.508119	-5.1207	FCGR2B
ENSG00000072736	0.223785	4.28326	1.19369	0.237145	0.578386	-5.30064	NFATC3
ENSG00000072756	-0.055052	5.16342	-0.257852	0.797374	0.924557	-5.96948	TRNT1
ENSG00000072778	-0.770155	7.1745	-1.92089	0.0593429	0.32753	-4.29468	ACADVL
ENSG00000072786	0.153476	8.79918	0.658458	0.51268	0.783544	-5.75923	STK10
ENSG00000072803	-0.172096	5.85643	-0.586835	0.559444	0.809365	-5.84657	FBXW11
ENSG00000072818	0.371024	5.1813	1.44858	0.152488	0.480744	-5.01346	ACAP1
ENSG00000072832	0.0207269	-1.51968	0.0557288	0.955737	0.983528	-5.64687	CRMP1
ENSG00000072840	-0.321903	-0.146699	-0.892317	0.37567	0.692784	-5.3335	EVC
ENSG00000072849	0.563803	4.87153	2.14126	0.0361878	0.273536	-3.88434	DERL2
ENSG00000072858	0.234331	4.9279	0.69023	0.492623	0.771753	-5.76809	SIDT1
ENSG00000072864	-0.0305376	5.89234	-0.151458	0.880106	0.95707	-6.00048	NDE1
ENSG00000072952	0.107842	3.62973	0.294667	0.769232	0.914724	-5.8957	MRVI1
ENSG00000072954	0.0921769	0.64938	0.275864	0.783569	0.920056	-5.69471	TMEM38A
ENSG00000072958	-0.301881	4.55424	-1.3522	0.181218	0.514724	-5.12494	AP1M1
ENSG00000073008	-0.126923	2.73518	-0.57506	0.56733	0.813459	-5.72093	PVR
ENSG00000073050	-0.0765103	2.85214	-0.289958	0.772815	0.915981	-5.84333	XRCC1
ENSG00000073060	0.0696505	3.44539	0.262913	0.793489	0.92306	-5.89248	SCARB1
ENSG00000073067	-0.255035	-1.04023	-0.695221	0.489512	0.769476	-5.44526	CYP2W1
ENSG00000073111	0.411012	2.08092	1.32227	0.19093	0.526271	-5.02542	MCM2
ENSG00000073150	0.952615	1.81523	2.69496	0.0090463	0.165369	-2.64286	PANX2
ENSG00000073169	0.0538122	2.36685	0.155033	0.877299	0.955581	-5.83524	SELENOO
ENSG00000073282	-0.0223861	0.638073	-0.0583757	0.953637	0.982656	-5.72704	TP63
ENSG00000073331	0.446816	7.5816	1.72241	0.0899765	0.387531	-4.61418	ALPK1
ENSG00000073350	-0.905569	3.81004	-2.45165	0.0170491	0.207807	-3.23431	LLGL2
ENSG00000073417	-0.559873	5.23986	-1.68909	0.0962212	0.398035	-4.67211	PDE8A
ENSG00000073464	0.131653	-0.41441	0.297897	0.766777	0.913003	-5.64598	CLCN4
ENSG00000073536	0.39346	1.38881	1.45129	0.151735	0.480036	-4.82434	NLE1
ENSG00000073578	-0.352662	6.06967	-1.39949	0.166645	0.498225	-5.09119	SDHA
ENSG00000073584	0.0367085	4.23596	0.171502	0.864387	0.950814	-5.9537	SMARCE1
ENSG00000073605	-0.177011	2.50512	-0.516252	0.607513	0.834023	-5.73333	GSDMB
ENSG00000073614	-0.425395	6.54673	-2.09825	0.0399612	0.285007	-3.98177	KDM5A
ENSG00000073711	0.099105	2.22662	0.308424	0.758793	0.909737	-5.79379	PPP2R3A
ENSG00000073712	-0.530993	1.77444	-1.35955	0.178892	0.511948	-4.95966	FERMT2
ENSG00000073734	0.377038	2.81917	0.665583	0.508145	0.780271	-5.67675	ABCB11
ENSG00000073737	-0.559099	4.55675	-1.4829	0.143162	0.467897	-4.9511	DHRS9
ENSG00000073756	0.535239	8.4319	1.02392	0.309846	0.640233	-5.47967	PTGS2
ENSG00000073792	-0.653862	4.42715	-2.15905	0.0347211	0.270481	-3.84163	IGF2BP2
ENSG00000073803	0.12079	5.06731	0.455776	0.650142	0.857638	-5.89917	MAP3K13
ENSG00000073849	-0.802037	4.77955	-2.36807	0.0210106	0.224191	-3.43648	ST6GAL1
ENSG00000073861	-0.37364	-0.571133	-0.916308	0.363053	0.683109	-5.3001	TBX21
ENSG00000073910	0.035662	4.48137	0.135312	0.892803	0.961617	-5.97111	FRY
ENSG00000073921	0.193937	9.94518	0.652907	0.516228	0.785879	-5.72768	PICALM
ENSG00000073969	0.0416505	4.83375	0.151594	0.879999	0.957018	-5.9801	NSF
ENSG00000074047	-0.683137	-0.991598	-1.32896	0.188728	0.523865	-4.88245	GLI2
ENSG00000074054	0.350269	5.27708	1.90598	0.0612867	0.33197	-4.31888	CLASP1
ENSG00000074071	-0.475991	1.47923	-1.20404	0.233146	0.573419	-5.12052	MRPS34
ENSG00000074181	-0.250634	2.71783	-0.738659	0.462899	0.753634	-5.61879	NOTCH3
ENSG00000074201	0.0618576	4.44672	0.171296	0.864548	0.950863	-5.96321	CLNS1A
ENSG00000074211	-0.193008	-0.592511	-0.438653	0.662437	0.863518	-5.58771	PPP2R2C
ENSG00000074219	0.178657	-0.652488	0.392284	0.696192	0.879521	-5.60398	TEAD2
ENSG00000074266	0.511841	3.15056	1.62678	0.108853	0.416882	-4.68413	EED
ENSG00000074276	0.541414	0.735501	1.08765	0.280954	0.616425	-5.20168	CDHR2
ENSG00000074319	0.159824	6.49348	0.745608	0.458719	0.750051	-5.74598	TSG101
ENSG00000074356	0.303184	4.37441	1.77508	0.0807883	0.373275	-4.51389	NCBP3
ENSG00000074370	-0.0334323	5.32616	-0.0948988	0.924701	0.971192	-6.00027	ATP2A3
ENSG00000074410	0.103826	2.50553	0.26004	0.795694	0.924177	-5.82624	CA12
ENSG00000074416	0.215146	7.18372	0.65927	0.512162	0.78327	-5.79552	MGLL
ENSG00000074527	-0.972573	1.40112	-2.06333	0.0432708	0.291962	-3.88536	NTN4
ENSG00000074582	0.141553	2.63645	0.4473	0.656216	0.860128	-5.77349	BCS1L
ENSG00000074590	-0.604821	-1.38304	-1.47641	0.144892	0.469775	-4.69617	NUAK1
ENSG00000074603	0.322242	4.20955	1.59697	0.115353	0.426742	-4.77977	DPP8
ENSG00000074621	-0.187449	4.60212	-0.65887	0.512417	0.783437	-5.778	SLC24A1
ENSG00000074657	-0.326318	4.56205	-1.12757	0.263845	0.603058	-5.3836	ZNF532
ENSG00000074660	-0.0977162	6.302	-0.241167	0.810221	0.929916	-5.98435	SCARF1
ENSG00000074695	-0.25561	3.91542	-0.909788	0.366455	0.685553	-5.56189	LMAN1
ENSG00000074696	-0.136067	5.3344	-0.57244	0.569093	0.814621	-5.84865	HACD3
ENSG00000074706	0.291737	3.9293	0.76363	0.447981	0.74254	-5.67565	IPCEF1
ENSG00000074755	-0.101689	5.90497	-0.514444	0.608769	0.83478	-5.88532	ZZEF1
ENSG00000074800	-0.133972	7.66939	-0.438184	0.662774	0.86362	-5.90301	ENO1
ENSG00000074803	-0.484234	1.07114	-0.752159	0.454799	0.747236	-5.49588	SLC12A1
ENSG00000074842	-0.80875	3.38779	-2.23651	0.0289219	0.254893	-3.65485	MYDGF
ENSG00000074855	-0.233634	1.11668	-0.841474	0.403314	0.714991	-5.43378	ANO8
ENSG00000074935	0.160088	4.76307	0.669419	0.505712	0.77923	-5.77678	TUBE1
ENSG00000074964	-1.01445	3.79545	-2.65434	0.0100818	0.171316	-2.7937	ARHGEF10L
ENSG00000074966	1.19614	2.76276	3.22058	0.00203774	0.107896	-1.40698	TXK
ENSG00000075073	0.526271	3.04108	1.69905	0.0943188	0.394871	-4.57176	TACR2
ENSG00000075089	0.356543	4.45099	1.37062	0.175431	0.508109	-5.09669	ACTR6
ENSG00000075131	0.583857	2.10704	1.77455	0.0808777	0.373275	-4.40287	TIPIN
ENSG00000075142	-0.158464	5.05612	-0.559159	0.578066	0.817835	-5.84731	SRI
ENSG00000075151	0.117407	6.49773	0.621592	0.536487	0.797772	-5.82652	EIF4G3
ENSG00000075188	0.344845	2.76353	1.05282	0.296508	0.628438	-5.36119	NUP37
ENSG00000075213	-0.840263	1.20853	-2.12878	0.0372493	0.275841	-3.76183	SEMA3A
ENSG00000075218	0.262381	2.10998	0.822425	0.413984	0.721217	-5.51606	GTSE1
ENSG00000075223	-0.758129	5.47174	-2.27035	0.0266691	0.245977	-3.64619	SEMA3C
ENSG00000075234	0.0769996	4.53416	0.272605	0.786062	0.920784	-5.94586	TTC38
ENSG00000075239	0.407536	5.81465	1.35621	0.179948	0.513323	-5.14377	ACAT1
ENSG00000075240	-0.684204	3.81795	-1.76259	0.082894	0.376403	-4.51157	GRAMD4
ENSG00000075275	-0.801641	2.73876	-2.02438	0.0472405	0.300773	-4.01725	CELSR1
ENSG00000075292	0.187976	7.48089	0.980883	0.33046	0.657654	-5.54183	ZNF638
ENSG00000075303	1.04685	5.07018	3.42613	0.00109133	0.0945336	-0.892529	SLC25A40
ENSG00000075336	0.119952	1.67046	0.335717	0.738217	0.900187	-5.74284	TIMM21
ENSG00000075340	0.710926	2.38245	1.91964	0.0595033	0.328083	-4.18195	ADD2
ENSG00000075391	-1.46199	3.79116	-4.2882	6.40512082387259e-05	0.0621548	1.61447	RASAL2
ENSG00000075399	-0.00859877	6.03507	-0.0191903	0.984751	0.993029	-6.00999	VPS9D1
ENSG00000075407	0.109294	4.83814	0.447843	0.655826	0.859975	-5.89676	ZNF37A
ENSG00000075413	0.0298071	7.32369	0.14423	0.885786	0.959219	-5.99101	MARK3
ENSG00000075415	-0.12311	6.44586	-0.497628	0.620505	0.840267	-5.89318	SLC25A3
ENSG00000075420	-0.076748	9.78925	-0.248343	0.804689	0.927213	-5.905	FNDC3B
ENSG00000075426	-0.263975	8.0394	-0.716171	0.476572	0.762357	-5.74266	FOSL2
ENSG00000075429	0.429213	-0.416286	1.26955	0.208985	0.54835	-4.96679	CACNG5
ENSG00000075461	-0.420662	-1.66104	-1.07309	0.287386	0.622669	-5.13653	CACNG4
ENSG00000075539	-0.253378	6.6082	-1.16379	0.248964	0.590061	-5.3706	FRYL
ENSG00000075568	0.188105	5.07132	0.712743	0.478676	0.764074	-5.75596	TMEM131
ENSG00000075618	-0.195241	2.09036	-0.634145	0.528317	0.79281	-5.6413	FSCN1
ENSG00000075624	-0.296925	12.0995	-0.805252	0.423749	0.725823	-5.55187	ACTB
ENSG00000075643	0.0681664	0.522393	0.246634	0.806006	0.927433	-5.69486	MOCOS
ENSG00000075651	0.199073	6.89982	0.610862	0.543522	0.800725	-5.82902	PLD1
ENSG00000075673	-1.0111	1.05691	-2.02778	0.0468824	0.300071	-3.93659	ATP12A
ENSG00000075702	-0.165994	1.66251	-0.492363	0.624201	0.843032	-5.68467	WDR62
ENSG00000075711	-0.103875	5.51828	-0.436251	0.664168	0.864383	-5.91608	DLG1
ENSG00000075785	0.085487	8.70991	0.30214	0.763556	0.911568	-5.92413	RAB7A
ENSG00000075790	0.416835	3.94411	1.57793	0.119667	0.433207	-4.79542	BCAP29
ENSG00000075826	-0.0296851	2.06197	-0.105719	0.916146	0.968504	-5.81801	SEC31B
ENSG00000075856	-0.513696	4.99272	-2.30472	0.0245413	0.238453	-3.57026	SART3
ENSG00000075884	0.583384	7.7064	2.39203	0.0197986	0.218548	-3.38843	ARHGAP15
ENSG00000075886	0.201631	-0.975253	0.351527	0.726384	0.893602	-5.60744	TUBA3D
ENSG00000075914	-0.277226	3.1241	-0.711616	0.47937	0.764199	-5.66467	EXOSC7
ENSG00000075945	-0.0585709	1.66571	-0.172776	0.86339	0.950412	-5.78068	KIFAP3
ENSG00000075975	0.521834	2.66301	1.86377	0.0670873	0.346188	-4.28913	MKRN2
ENSG00000076003	0.736084	1.48018	1.86353	0.0671208	0.346188	-4.23114	MCM6
ENSG00000076043	-0.252355	3.30925	-0.635639	0.527349	0.792147	-5.7251	REXO2
ENSG00000076053	0.51632	5.02531	1.83525	0.0712624	0.353603	-4.43188	RBM7
ENSG00000076067	-0.446483	3.31594	-1.5716	0.121129	0.43625	-4.77406	RBMS2
ENSG00000076108	-0.0431818	6.5284	-0.155887	0.876628	0.955135	-5.99917	BAZ2A
ENSG00000076201	0.0886984	4.1779	0.29514	0.768872	0.914497	-5.92384	PTPN23
ENSG00000076242	-0.299315	5.10354	-1.74065	0.086701	0.382355	-4.58953	MLH1
ENSG00000076248	-0.0998679	0.57214	-0.323409	0.747473	0.904541	-5.67686	UNG
ENSG00000076258	0.393897	0.389365	0.873433	0.385795	0.700645	-5.37367	FMO4
ENSG00000076321	-0.0990547	2.33059	-0.327527	0.744371	0.903065	-5.79384	KLHL20
ENSG00000076344	0.134385	-1.51524	0.293485	0.77013	0.915459	-5.61001	RGS11
ENSG00000076351	-0.49068	2.92209	-1.86803	0.0664811	0.344548	-4.29651	SLC46A1
ENSG00000076356	-0.851819	2.16691	-2.24017	0.0286705	0.254079	-3.59295	PLXNA2
ENSG00000076382	-0.0971739	4.05801	-0.374736	0.709135	0.88595	-5.8933	SPAG5
ENSG00000076513	0.225486	6.82297	1.26032	0.212272	0.552699	-5.25875	ANKRD13A
ENSG00000076554	-0.793915	3.48131	-2.15476	0.03507	0.270829	-3.81532	TPD52
ENSG00000076555	0.348241	4.34061	1.0877	0.280935	0.616425	-5.41574	ACACB
ENSG00000076604	-0.850987	4.12507	-1.9885	0.0511716	0.310244	-4.14197	TRAF4
ENSG00000076641	0.525276	7.88756	1.7307	0.0884754	0.384415	-4.59548	PAG1
ENSG00000076650	-0.0936166	1.74602	-0.354914	0.723857	0.892618	-5.74207	GPATCH1
ENSG00000076662	0.414363	5.21855	0.959872	0.340845	0.665098	-5.56301	ICAM3
ENSG00000076685	0.220566	8.3356	1.07922	0.284667	0.619658	-5.42855	NT5C2
ENSG00000076706	0.417376	1.97266	0.917962	0.362193	0.682375	-5.42971	MCAM
ENSG00000076716	-1.26075	0.76666	-2.6718	0.00962412	0.16951	-2.67069	GPC4
ENSG00000076770	0.598323	2.1849	1.97434	0.0527979	0.314276	-4.07886	MBNL3
ENSG00000076826	-0.532969	-0.0625656	-1.35589	0.180048	0.513414	-4.87718	CAMSAP3
ENSG00000076864	0.379093	2.23606	0.827906	0.410897	0.719189	-5.52256	RAP1GAP
ENSG00000076924	0.103108	3.06435	0.389785	0.69803	0.880975	-5.82567	XAB2
ENSG00000076928	-0.0182414	7.01223	-0.0739231	0.941309	0.976675	-6.00311	ARHGEF1
ENSG00000076944	0.0561565	8.07462	0.166725	0.868129	0.951694	-5.97136	STXBP2
ENSG00000076984	0.0998617	3.46657	0.353536	0.724885	0.892951	-5.8678	MAP2K7
ENSG00000077009	-0.175947	-1.60071	-0.419539	0.676272	0.870236	-5.5678	NMRK2
ENSG00000077044	0.240056	5.66578	0.820458	0.415096	0.721776	-5.68894	DGKD
ENSG00000077063	-0.560404	-1.26476	-1.2868	0.202945	0.541198	-4.92483	CTTNBP2
ENSG00000077092	-0.72886	0.980001	-1.54205	0.128145	0.447398	-4.68287	RARB
ENSG00000077097	0.291796	4.7573	1.09611	0.277265	0.613319	-5.41869	TOP2B
ENSG00000077147	0.277097	6.1504	1.10501	0.27342	0.610573	-5.43312	TM9SF3
ENSG00000077150	-0.265453	7.82327	-0.636249	0.526954	0.792098	-5.79865	NFKB2
ENSG00000077152	-0.208475	-1.32982	-0.437865	0.663005	0.86362	-5.56746	UBE2T
ENSG00000077157	0.0801701	4.65544	0.257917	0.797325	0.924557	-5.95443	PPP1R12B
ENSG00000077232	-0.329556	4.42724	-1.14993	0.254587	0.594133	-5.35463	DNAJC10
ENSG00000077235	-0.441556	3.85848	-1.58015	0.119158	0.432782	-4.78861	GTF3C1
ENSG00000077238	0.120498	8.31258	0.532612	0.596204	0.827132	-5.84375	IL4R
ENSG00000077254	-0.0605184	7.00434	-0.216177	0.829559	0.937427	-5.98377	USP33
ENSG00000077264	0.399001	-0.568422	0.961864	0.339851	0.664457	-5.26422	PAK3
ENSG00000077279	0.667959	-0.135983	1.77993	0.0799842	0.371461	-4.30256	DCX
ENSG00000077312	-0.535546	3.70514	-1.37041	0.175498	0.508119	-5.06294	SNRPA
ENSG00000077327	-0.580566	2.31161	-1.16465	0.248618	0.589777	-5.21521	SPAG6
ENSG00000077348	0.335342	1.07821	0.767177	0.445885	0.740945	-5.48825	EXOSC5
ENSG00000077380	-0.586432	4.93909	-2.05245	0.0443496	0.293892	-4.05362	DYNC1I2
ENSG00000077420	0.578675	6.2324	1.90173	0.0618508	0.333754	-4.3313	APBB1IP
ENSG00000077454	-0.193292	6.15698	-0.597053	0.552644	0.805368	-5.84195	LRCH4
ENSG00000077458	0.490196	4.68406	1.37423	0.174315	0.507088	-5.09876	FAM76B
ENSG00000077463	-0.0839385	3.59619	-0.267845	0.789707	0.922003	-5.90001	SIRT6
ENSG00000077498	0.126702	-0.944246	0.280908	0.779716	0.918886	-5.62809	TYR
ENSG00000077514	0.0488662	4.34449	0.222031	0.825019	0.936382	-5.95021	POLD3
ENSG00000077549	-0.0158691	7.24606	-0.0536746	0.957367	0.983965	-5.99996	CAPZB
ENSG00000077585	-0.510501	5.77657	-1.62785	0.108625	0.416882	-4.77178	GPR137B
ENSG00000077616	0.430735	1.66137	0.860503	0.392824	0.706695	-5.45545	NAALAD2
ENSG00000077684	0.562124	3.36803	2.11933	0.038071	0.278828	-3.87599	JADE1
ENSG00000077713	-0.658275	1.52658	-2.11434	0.0385113	0.279996	-3.8005	SLC25A43
ENSG00000077721	0.419695	5.60958	1.54132	0.128323	0.44747	-4.89341	UBE2A
ENSG00000077782	-0.699268	4.07572	-2.03201	0.0464395	0.299234	-4.06606	FGFR1
ENSG00000077800	0.0869016	2.27609	0.272261	0.786325	0.920858	-5.80563	FKBP6
ENSG00000077942	0.147413	4.40649	0.534112	0.595173	0.826637	-5.84065	FBLN1
ENSG00000077984	1.71978	5.55799	3.69661	0.000464584	0.0720039	-0.138778	CST7
ENSG00000078018	-1.02032	-0.708164	-2.15401	0.0351308	0.271125	-3.67012	MAP2
ENSG00000078043	0.0216191	4.32202	0.069666	0.944684	0.978076	-5.97067	PIAS2
ENSG00000078053	0.439468	1.45126	0.860909	0.392603	0.706695	-5.44119	AMPH
ENSG00000078061	-0.23822	4.42457	-0.654837	0.514993	0.785222	-5.77316	ARAF
ENSG00000078070	-0.393237	2.81111	-1.40698	0.164421	0.495114	-4.96596	MCCC1
ENSG00000078081	-0.370903	2.84473	-1.18175	0.241814	0.582254	-5.23377	LAMP3
ENSG00000078098	0.624067	3.32426	1.21091	0.230522	0.570882	-5.22908	FAP
ENSG00000078114	-0.381087	4.49351	-0.997247	0.322518	0.65098	-5.50878	NEBL
ENSG00000078124	0.642597	4.87725	2.5667	0.0126935	0.186756	-3.01454	ACER3
ENSG00000078140	0.629076	4.70475	2.15903	0.0347223	0.270481	-3.84621	UBE2K
ENSG00000078142	0.254944	5.53926	1.47388	0.14557	0.470946	-4.988	PIK3C3
ENSG00000078177	-0.0229662	2.72503	-0.0781075	0.937994	0.975779	-5.87023	N4BP2
ENSG00000078237	0.348579	2.82719	0.974682	0.333502	0.660361	-5.43866	TIGAR
ENSG00000078246	-1.04892	1.4088	-2.94101	0.00459289	0.133342	-2.0731	TULP3
ENSG00000078269	0.176831	4.88641	0.628662	0.531878	0.795302	-5.80417	SYNJ2
ENSG00000078295	-0.513358	2.51729	-1.36707	0.176535	0.509674	-5.00027	ADCY2
ENSG00000078304	0.0295043	8.04144	0.155893	0.876623	0.955135	-5.97397	PPP2R5C
ENSG00000078328	-0.28439	4.11024	-0.655465	0.514591	0.785072	-5.75986	RBFOX1
ENSG00000078369	0.00783537	7.79432	0.0294013	0.976639	0.990922	-5.99096	GNB1
ENSG00000078401	1.07289	4.4794	2.20561	0.0311247	0.260653	-3.7476	EDN1
ENSG00000078403	0.376635	5.09333	1.20794	0.231653	0.571512	-5.31027	MLLT10
ENSG00000078487	0.311667	5.75812	0.84962	0.398803	0.711561	-5.6658	ZCWPW1
ENSG00000078589	0.32419	2.7111	0.837327	0.405622	0.715714	-5.54742	P2RY10
ENSG00000078596	0.220004	0.0853669	0.386924	0.700136	0.881587	-5.63644	ITM2A
ENSG00000078618	0.220811	7.73388	1.15143	0.253975	0.593403	-5.36695	NRDC
ENSG00000078668	0.0354937	4.43915	0.126612	0.899657	0.963832	-5.96853	VDAC3
ENSG00000078674	0.0536178	7.62507	0.216788	0.829085	0.937324	-5.97197	PCM1
ENSG00000078687	0.426371	3.19511	1.95185	0.0554729	0.319729	-4.16801	TNRC6C
ENSG00000078699	0.0916992	3.42376	0.460826	0.646534	0.855755	-5.82291	CBFA2T2
ENSG00000078747	0.345369	6.42717	2.2869	0.0256248	0.241887	-3.61564	ITCH
ENSG00000078795	0.585745	2.96063	2.39056	0.0198711	0.218833	-3.33006	PKD2L2
ENSG00000078804	-0.222466	5.18084	-0.586172	0.559886	0.809441	-5.83767	TP53INP2
ENSG00000078808	-0.112948	5.36433	-0.322977	0.747799	0.904734	-5.95526	SDF4
ENSG00000078814	0.233603	3.26614	0.858543	0.393897	0.707283	-5.56748	MYH7B
ENSG00000078898	-0.956264	-1.07204	-2.03865	0.0457519	0.297032	-3.86554	BPIFB2
ENSG00000078900	-1.59671	0.111912	-3.81189	0.000319491	0.0718377	0.134452	TP73
ENSG00000078902	0.0328181	5.60938	0.115517	0.908408	0.966127	-6.00175	TOLLIP
ENSG00000078967	0.0530212	4.96767	0.138278	0.890468	0.960478	-5.98661	UBE2D4
ENSG00000079101	-0.247977	-0.861885	-0.569598	0.571007	0.81526	-5.52123	CLUL1
ENSG00000079102	0.544205	-0.555546	1.01098	0.315951	0.645068	-5.22269	RUNX1T1
ENSG00000079112	0.926089	2.24763	2.45657	0.016838	0.206944	-3.16708	CDH17
ENSG00000079134	-0.426384	4.39048	-1.18519	0.240463	0.580651	-5.31509	THOC1
ENSG00000079150	0.765853	2.11817	2.20697	0.0310244	0.260653	-3.65569	FKBP7
ENSG00000079156	0.294117	3.53662	0.780854	0.437857	0.735792	-5.64245	OSBPL6
ENSG00000079215	-0.562272	6.06999	-1.79406	0.0776758	0.365988	-4.51375	SLC1A3
ENSG00000079246	-0.102989	6.60368	-0.453538	0.651744	0.857887	-5.91124	XRCC5
ENSG00000079257	0.342404	2.86601	1.00633	0.318167	0.647486	-5.41296	LXN
ENSG00000079263	0.188445	6.24633	0.666769	0.507392	0.779994	-5.79841	SP140
ENSG00000079277	0.097651	7.72897	0.451986	0.652855	0.8584	-5.89549	MKNK1
ENSG00000079308	-0.451965	5.61861	-1.60637	0.113271	0.42326	-4.8014	TNS1
ENSG00000079313	-0.507985	4.31495	-1.79552	0.0774399	0.365489	-4.47944	REXO1
ENSG00000079332	0.175051	5.91064	0.867439	0.389044	0.703608	-5.65348	SAR1A
ENSG00000079335	0.27057	4.67992	0.966843	0.337376	0.663832	-5.54299	CDC14A
ENSG00000079337	-0.042445	1.66838	-0.0994464	0.921104	0.969829	-5.7916	RAPGEF3
ENSG00000079385	0.213595	6.01965	0.771796	0.443165	0.73959	-5.72748	CEACAM1
ENSG00000079387	0.479142	4.78079	2.04009	0.045603	0.296538	-4.07164	SENP1
ENSG00000079393	1.10212	0.841932	2.17063	0.0337936	0.267215	-3.67677	DUSP13
ENSG00000079432	-0.361725	4.59445	-1.14727	0.255674	0.594889	-5.36358	CIC
ENSG00000079435	-0.239325	2.11148	-0.600457	0.550389	0.804228	-5.66439	LIPE
ENSG00000079459	-0.270829	5.15379	-1.13515	0.260678	0.601206	-5.39043	FDFT1
ENSG00000079462	-1.16985	0.604152	-2.89245	0.00526526	0.139907	-2.17817	PAFAH1B3
ENSG00000079482	0.194751	4.24944	0.719976	0.474243	0.761949	-5.72419	OPHN1
ENSG00000079616	-0.555762	2.29881	-1.81055	0.0750527	0.360413	-4.35447	KIF22
ENSG00000079691	-0.386217	2.09569	-1.09092	0.279525	0.615445	-5.27793	CARMIL1
ENSG00000079739	0.529398	2.42283	1.82144	0.0733612	0.357387	-4.34549	PGM1
ENSG00000079785	-0.0321323	2.9192	-0.0904169	0.928247	0.972503	-5.88357	DDX1
ENSG00000079805	0.160083	7.89121	0.667644	0.506837	0.779851	-5.77725	DNM2
ENSG00000079819	-1.10558	3.39656	-2.6779	0.00946869	0.168098	-2.728	EPB41L2
ENSG00000079841	-0.87451	1.56966	-2.34705	0.0221287	0.229074	-3.36166	RIMS1
ENSG00000079950	0.793896	5.54275	3.42752	0.00108666	0.0945336	-0.892258	STX7
ENSG00000079974	-0.528144	4.60423	-1.68832	0.0963698	0.398377	-4.65767	RABL2B
ENSG00000079999	-0.259624	4.20956	-1.01588	0.313634	0.643871	-5.47963	KEAP1
ENSG00000080007	0.211645	2.70052	0.494742	0.62253	0.841886	-5.75835	DDX43
ENSG00000080031	-1.00507	0.524716	-2.38592	0.0201017	0.219475	-3.25666	PTPRH
ENSG00000080189	-0.246224	4.31041	-0.811061	0.420431	0.724474	-5.66023	SLC35C2
ENSG00000080200	-0.76694	1.76928	-3.13745	0.00260656	0.114648	-1.60406	CRYBG3
ENSG00000080293	-0.697003	-0.374727	-1.64029	0.106005	0.412367	-4.49814	SCTR
ENSG00000080298	-0.422307	4.50285	-1.52966	0.131183	0.451339	-4.88572	RFX3
ENSG00000080345	-0.0904838	4.54154	-0.423363	0.673494	0.869584	-5.8964	RIF1
ENSG00000080371	0.608475	6.98255	2.29389	0.0251951	0.240226	-3.59723	RAB21
ENSG00000080493	-1.39479	0.288486	-3.22535	0.00200898	0.107896	-1.38701	SLC4A4
ENSG00000080503	0.256157	6.60486	0.699362	0.486939	0.767576	-5.77652	SMARCA2
ENSG00000080511	0.446464	-1.08537	0.824133	0.41302	0.720633	-5.35802	RDH8
ENSG00000080546	-0.119387	3.76304	-0.474045	0.637132	0.850291	-5.83691	SESN1
ENSG00000080561	-0.699649	-0.146769	-1.7193	0.0905443	0.388138	-4.39041	MID2
ENSG00000080572	0.79268	0.468071	1.71957	0.0904945	0.388123	-4.41253	PIH1D3
ENSG00000080603	-0.490227	4.72471	-1.712	0.0918916	0.389709	-4.62476	SRCAP
ENSG00000080608	-0.682797	3.60209	-2.09154	0.0405791	0.285519	-3.93747	PUM3
ENSG00000080618	0.230769	-0.804424	0.526141	0.600666	0.830074	-5.54383	CPB2
ENSG00000080644	-0.14289	-0.572262	-0.33179	0.741166	0.90163	-5.62528	CHRNA3
ENSG00000080709	0.676704	2.77499	1.46948	0.146756	0.472905	-4.88353	KCNN2
ENSG00000080802	-0.309431	4.65789	-1.37404	0.174373	0.507088	-5.09962	CNOT4
ENSG00000080815	-0.0014587	7.82302	-0.00689622	0.99452	0.997134	-5.99077	PSEN1
ENSG00000080819	-0.657205	1.38115	-1.82561	0.0727224	0.35617	-4.28346	CPOX
ENSG00000080822	0.250776	5.4972	0.811231	0.420334	0.724445	-5.69189	CLDND1
ENSG00000080823	-0.477028	5.62441	-1.89248	0.0630937	0.336237	-4.3477	MOK
ENSG00000080824	0.116454	8.49586	0.374595	0.709239	0.88595	-5.90679	HSP90AA1
ENSG00000080839	1.03983	1.80825	3.33312	0.00145163	0.102525	-1.1108	RBL1
ENSG00000080845	-0.271641	5.29687	-0.836331	0.406178	0.715714	-5.67083	DLGAP4
ENSG00000080854	-0.0908265	-0.714189	-0.170029	0.86554	0.951111	-5.65691	IGSF9B
ENSG00000080910	0.586121	-0.544519	1.20217	0.233864	0.57401	-5.03611	CFHR2
ENSG00000080986	0.258817	3.52966	0.754788	0.453232	0.746083	-5.65924	NDC80
ENSG00000081014	0.441274	2.21816	1.41829	0.161108	0.490961	-4.91557	AP4E1
ENSG00000081019	0.756189	2.89698	2.30509	0.0245193	0.238453	-3.49812	RSBN1
ENSG00000081026	-0.83673	1.90199	-2.39393	0.0197052	0.218404	-3.27969	MAGI3
ENSG00000081041	-0.0753104	9.00032	-0.210919	0.833641	0.93948	-5.93813	CXCL2
ENSG00000081059	-0.239168	3.97215	-0.780377	0.438136	0.735792	-5.66763	TCF7
ENSG00000081087	0.0613574	6.57044	0.23246	0.816946	0.932778	-5.98469	OSTM1
ENSG00000081138	0.809595	-0.155074	2.06651	0.0429602	0.291273	-3.83597	CDH7
ENSG00000081148	0.563259	-0.806966	1.46766	0.147246	0.47358	-4.72107	IMPG2
ENSG00000081154	0.231765	5.50757	1.05529	0.295383	0.627856	-5.47914	PCNP
ENSG00000081177	-0.159684	2.29411	-0.388015	0.699333	0.881285	-5.77191	EXD2
ENSG00000081181	-0.477676	1.5577	-1.12473	0.265034	0.603747	-5.20836	ARG2
ENSG00000081189	0.0522654	5.10722	0.0980994	0.92217	0.970211	-5.99342	MEF2C
ENSG00000081237	0.314408	9.8682	1.3063	0.196271	0.532436	-5.13544	PTPRC
ENSG00000081277	-1.7497	0.00774364	-3.29263	0.00164132	0.102736	-1.22278	PKP1
ENSG00000081307	-0.0889023	2.69715	-0.246686	0.805966	0.927433	-5.84253	UBA5
ENSG00000081320	0.0834733	8.28783	0.251656	0.802138	0.926776	-5.94888	STK17B
ENSG00000081377	-0.636041	2.09164	-1.18728	0.239641	0.580391	-5.17766	CDC14B
ENSG00000081386	-0.55776	1.11376	-1.48081	0.143716	0.468384	-4.76974	ZNF510
ENSG00000081665	0.00639456	4.99212	0.0257723	0.979522	0.991458	-5.99648	ZNF506
ENSG00000081692	-0.38085	0.659246	-1.01688	0.313159	0.643474	-5.26206	JMJD4
ENSG00000081721	0.855749	2.19777	2.43585	0.0177422	0.21098	-3.2076	DUSP12
ENSG00000081760	-0.239198	5.04668	-0.702296	0.485121	0.767433	-5.76326	AACS
ENSG00000081791	0.0950322	4.2747	0.39366	0.695182	0.878864	-5.89628	DELE1
ENSG00000081800	0.523542	-1.33644	1.23623	0.221032	0.562406	-4.9798	SLC13A1
ENSG00000081803	-0.386163	-0.23035	-0.897013	0.373179	0.690403	-5.32904	CADPS2
ENSG00000081870	-0.171437	3.67895	-0.515266	0.608198	0.834406	-5.80935	HSPB11
ENSG00000081913	-0.155669	5.35776	-0.611874	0.542856	0.80064	-5.8266	PHLPP1
ENSG00000081923	-0.126621	3.54921	-0.374334	0.709432	0.88595	-5.86532	ATP8B1
ENSG00000081985	-0.218792	0.98583	-0.566142	0.573339	0.81609	-5.60165	IL12RB2
ENSG00000082014	1.18212	4.55908	3.14305	0.00256402	0.114648	-1.63199	SMARCD3
ENSG00000082068	-0.223714	3.12421	-0.649981	0.518104	0.787045	-5.70451	WDR70
ENSG00000082074	0.516945	8.23735	1.65199	0.103589	0.408377	-4.70929	FYB1
ENSG00000082126	0.253107	4.30135	0.920865	0.360687	0.681089	-5.57127	MPP4
ENSG00000082146	0.087584	2.08813	0.203414	0.839477	0.94081	-5.80676	STRADB
ENSG00000082153	-0.151536	7.844	-0.657024	0.513595	0.784358	-5.78538	BZW1
ENSG00000082196	-0.590037	-1.3658	-1.50689	0.136912	0.459709	-4.65728	C1QTNF3
ENSG00000082212	0.420691	5.24381	1.98877	0.0511406	0.310244	-4.174	ME2
ENSG00000082213	0.244777	3.15939	0.877841	0.383416	0.698849	-5.54367	C5orf22
ENSG00000082258	0.202226	5.48461	0.690119	0.492693	0.771753	-5.77959	CCNT2
ENSG00000082269	-0.0282354	2.52167	-0.0938645	0.925519	0.971677	-5.85391	FAM135A
ENSG00000082293	0.185051	2.09245	0.487197	0.627836	0.845743	-5.7214	COL19A1
ENSG00000082397	-0.579596	5.81726	-1.88791	0.0637164	0.338332	-4.35627	EPB41L3
ENSG00000082438	-0.654733	2.1717	-1.25227	0.215172	0.556013	-5.11001	COBLL1
ENSG00000082458	-0.893449	1.66016	-2.29022	0.0254201	0.240981	-3.47555	DLG3
ENSG00000082497	-0.501615	-1.20337	-1.22541	0.225052	0.565463	-4.99315	SERTAD4
ENSG00000082512	-0.0868317	2.74181	-0.261613	0.794486	0.92364	-5.84608	TRAF5
ENSG00000082515	0.311514	3.23308	1.17386	0.244935	0.585084	-5.2672	MRPL22
ENSG00000082516	-0.149484	0.249617	-0.453548	0.651736	0.857887	-5.61507	GEMIN5
ENSG00000082641	-0.447109	4.49879	-1.70179	0.0938001	0.393608	-4.63364	NFE2L1
ENSG00000082684	0.840755	1.9659	2.40424	0.0192052	0.217895	-3.2636	SEMA5B
ENSG00000082701	-0.102904	5.30663	-0.420832	0.675332	0.870187	-5.91976	GSK3B
ENSG00000082781	-1.53157	2.94007	-3.72201	0.000428017	0.0720039	-0.0610661	ITGB5
ENSG00000082805	-0.0424412	5.17702	-0.18546	0.853473	0.946338	-5.98483	ERC1
ENSG00000082898	0.189214	6.49949	0.771542	0.443314	0.73968	-5.72706	XPO1
ENSG00000082996	0.3748	8.92165	1.20599	0.232398	0.572401	-5.27837	RNF13
ENSG00000083067	0.325486	0.478816	0.818947	0.415951	0.72206	-5.41796	TRPM3
ENSG00000083093	0.298934	1.40371	0.849411	0.398918	0.711684	-5.44733	PALB2
ENSG00000083097	-0.411511	2.52598	-1.28808	0.202501	0.540778	-5.09362	DOP1A
ENSG00000083099	0.194132	3.87532	0.804507	0.424176	0.725963	-5.64518	LYRM2
ENSG00000083123	0.203818	2.09901	0.610814	0.543554	0.800725	-5.65397	BCKDHB
ENSG00000083168	0.382442	6.71935	2.126	0.0374895	0.276761	-3.9273	KAT6A
ENSG00000083223	0.239156	7.25766	0.806785	0.422872	0.725311	-5.69206	TUT7
ENSG00000083290	-0.352396	3.84476	-1.22725	0.224363	0.56527	-5.24374	ULK2
ENSG00000083307	-0.546423	3.22947	-1.68692	0.0966407	0.398821	-4.59857	GRHL2
ENSG00000083312	0.0868318	6.51794	0.426953	0.670891	0.868216	-5.92364	TNPO1
ENSG00000083444	0.000246756	3.94403	0.000884143	0.999297	0.999665	-5.95428	PLOD1
ENSG00000083454	0.102297	0.76913	0.249151	0.804067	0.927158	-5.70909	P2RX5
ENSG00000083457	0.480177	4.6108	1.65286	0.10341	0.408045	-4.71053	ITGAE
ENSG00000083520	0.249226	3.41657	1.1273	0.263955	0.603226	-5.32748	DIS3
ENSG00000083535	0.32755	3.07195	0.87516	0.384862	0.699908	-5.53939	PIBF1
ENSG00000083544	0.133401	3.12077	0.378788	0.706138	0.884476	-5.83569	TDRD3
ENSG00000083635	-0.187142	-0.458314	-0.48415	0.629984	0.847044	-5.57336	NUFIP1
ENSG00000083642	0.399996	4.52736	2.12478	0.0375951	0.277039	-3.90897	PDS5B
ENSG00000083720	-0.10521	2.26871	-0.251613	0.802172	0.926776	-5.81022	OXCT1
ENSG00000083750	1.29898	2.33826	3.2981	0.00161439	0.102736	-1.20334	RRAGB
ENSG00000083799	-0.0124488	6.82153	-0.0524715	0.958322	0.984387	-6.00692	CYLD
ENSG00000083807	0.135304	3.12529	0.5396	0.591404	0.824273	-5.76724	SLC27A5
ENSG00000083812	-0.197641	0.963216	-0.670158	0.505244	0.778822	-5.54198	ZNF324
ENSG00000083814	-0.117036	-0.0399943	-0.314074	0.754519	0.907949	-5.65094	ZNF671
ENSG00000083817	0.0178549	-1.38118	0.0508037	0.959645	0.98476	-5.65064	ZNF416
ENSG00000083828	0.351781	4.73906	1.74568	0.085816	0.381509	-4.572	ZNF586
ENSG00000083838	-0.158673	0.327915	-0.412603	0.68132	0.872794	-5.6349	ZNF446
ENSG00000083844	-0.315257	2.91612	-1.51534	0.134764	0.456447	-4.82956	ZNF264
ENSG00000083845	-0.749879	5.85247	-2.05896	0.0437019	0.292731	-4.05365	RPS5
ENSG00000083857	-0.551814	3.84622	-1.71438	0.0914494	0.389122	-4.58889	FAT1
ENSG00000083896	0.461753	6.54295	2.11546	0.0384122	0.279692	-3.94765	YTHDC1
ENSG00000083937	0.713778	5.61805	2.01883	0.0478309	0.302256	-4.12224	CHMP2B
ENSG00000084070	0.496555	7.34039	1.20381	0.233235	0.573509	-5.31498	SMAP2
ENSG00000084072	-0.177844	3.32818	-0.825778	0.412094	0.719863	-5.59724	PPIE
ENSG00000084073	0.224189	4.14526	0.997686	0.322306	0.650861	-5.49365	ZMPSTE24
ENSG00000084090	0.151546	5.10166	0.687136	0.494557	0.773165	-5.77476	STARD7
ENSG00000084092	-0.391524	1.42694	-1.26764	0.209664	0.54968	-5.04703	NOA1
ENSG00000084093	0.0562653	3.69659	0.218693	0.827607	0.937147	-5.9177	REST
ENSG00000084110	0.495995	4.8696	1.04045	0.302166	0.633574	-5.48029	HAL
ENSG00000084112	0.278574	5.43303	1.40755	0.164254	0.494804	-5.07475	SSH1
ENSG00000084207	-1.5348	5.96926	-2.81271	0.00656979	0.150412	-2.45999	GSTP1
ENSG00000084234	-0.197123	8.59094	-1.12309	0.265728	0.604398	-5.37769	APLP2
ENSG00000084444	-0.115962	0.772293	-0.349611	0.727815	0.894487	-5.67981	FAM234B
ENSG00000084453	0.291219	2.5362	0.617932	0.538881	0.798929	-5.68713	SLCO1A2
ENSG00000084463	-0.282505	4.18943	-0.906356	0.368253	0.686792	-5.57914	WBP11
ENSG00000084623	-0.265107	4.72078	-0.838398	0.405025	0.71546	-5.65523	EIF3I
ENSG00000084636	-1.25786	-0.388838	-2.57473	0.0124308	0.185213	-2.86243	COL16A1
ENSG00000084652	-0.384738	3.31923	-1.50336	0.137819	0.461709	-4.86896	TXLNA
ENSG00000084676	0.119695	6.2735	0.370099	0.712569	0.887595	-5.94591	NCOA1
ENSG00000084693	-0.243153	2.46645	-0.810832	0.420561	0.724623	-5.54806	AGBL5
ENSG00000084710	0.64979	0.848549	2.26568	0.0269709	0.246638	-3.49876	EFR3B
ENSG00000084731	0.700359	0.902724	2.16171	0.0345057	0.270481	-3.69375	KIF3C
ENSG00000084733	0.214178	6.91044	0.700176	0.486434	0.767433	-5.77303	RAB10
ENSG00000084734	0.402121	1.48424	0.996107	0.323067	0.651525	-5.33241	GCKR
ENSG00000084754	-0.221504	5.61553	-0.943011	0.349333	0.67131	-5.58707	HADHA
ENSG00000084764	-0.064728	2.71358	-0.170732	0.86499	0.951033	-5.85886	MAPRE3
ENSG00000084774	-0.370136	2.95178	-1.06559	0.290739	0.625418	-5.3621	CAD
ENSG00000085063	-0.375562	6.44572	-1.64818	0.10437	0.409128	-4.74193	CD59
ENSG00000085117	0.297493	8.06069	0.712624	0.47875	0.764117	-5.74347	CD82
ENSG00000085185	0.458828	1.8623	1.28326	0.204172	0.543049	-5.05764	BCORL1
ENSG00000085224	0.0589039	6.46086	0.28795	0.774345	0.916197	-5.97146	ATRX
ENSG00000085231	0.563609	4.00297	1.68359	0.097285	0.399487	-4.64188	AK6
ENSG00000085265	0.229584	3.63086	0.721595	0.473254	0.761528	-5.69164	FCN1
ENSG00000085274	0.996284	2.73694	3.00699	0.00380635	0.125456	-1.93909	MYNN
ENSG00000085276	-1.05427	2.59139	-2.70633	0.0087744	0.162497	-2.63753	MECOM
ENSG00000085365	0.0683307	3.3845	0.259491	0.796116	0.924256	-5.88749	SCAMP1
ENSG00000085377	-0.0813573	2.39581	-0.344343	0.731752	0.896851	-5.79374	PREP
ENSG00000085382	0.401037	4.71277	1.52947	0.131229	0.451345	-4.89371	HACE1
ENSG00000085415	-0.549209	3.8056	-2.11578	0.0383835	0.279691	-3.90219	SEH1L
ENSG00000085433	0.223024	3.57225	0.840908	0.403628	0.715142	-5.59937	WDR47
ENSG00000085449	0.151158	6.94293	0.66598	0.507892	0.780192	-5.79517	WDFY1
ENSG00000085465	-0.0448302	-0.921154	-0.103833	0.917637	0.969263	-5.66027	OVGP1
ENSG00000085491	0.167863	3.97874	0.548902	0.585042	0.820578	-5.81281	SLC25A24
ENSG00000085511	-0.854994	4.10349	-2.88263	0.00541189	0.141953	-2.27208	MAP3K4
ENSG00000085514	0.320083	7.45616	0.739469	0.462411	0.753046	-5.7375	PILRA
ENSG00000085552	-0.298859	1.1894	-0.948249	0.346681	0.670107	-5.35232	IGSF9
ENSG00000085563	-0.322106	-0.378032	-0.643196	0.522467	0.789776	-5.4956	ABCB1
ENSG00000085644	0.27591	1.57228	1.30924	0.195279	0.530997	-5.00925	ZNF213
ENSG00000085662	-0.272632	4.02519	-0.7122	0.47901	0.764159	-5.71883	AKR1B1
ENSG00000085719	0.312093	4.27664	1.13611	0.260279	0.600533	-5.36195	CPNE3
ENSG00000085721	0.354407	5.4481	1.29987	0.198453	0.535743	-5.20881	RRN3
ENSG00000085733	-0.847546	3.85257	-2.27293	0.0265042	0.245273	-3.60067	CTTN
ENSG00000085760	-0.430347	2.89935	-1.24495	0.21783	0.558572	-5.16871	MTIF2
ENSG00000085788	-0.293879	3.68525	-1.03445	0.304941	0.635879	-5.43768	DDHD2
ENSG00000085831	-0.504744	3.10202	-1.60895	0.112703	0.422861	-4.70756	TTC39A
ENSG00000085832	0.240048	6.20559	1.13289	0.26162	0.60185	-5.40386	EPS15
ENSG00000085840	0.394002	0.75329	1.41722	0.16142	0.490961	-4.83599	ORC1
ENSG00000085871	-0.0674111	2.62454	-0.202006	0.840573	0.941051	-5.84633	MGST2
ENSG00000085872	-0.0726724	4.19102	-0.275688	0.783704	0.920056	-5.93085	CHERP
ENSG00000085978	0.150466	4.04104	0.581613	0.562934	0.811191	-5.7951	ATG16L1
ENSG00000085982	-0.615021	4.04012	-1.92502	0.0588144	0.32638	-4.25203	USP40
ENSG00000085998	-0.850049	2.95929	-1.90325	0.0616488	0.333157	-4.23853	POMGNT1
ENSG00000085999	-0.0301903	2.25504	-0.0828207	0.934261	0.974612	-5.83681	RAD54L
ENSG00000086015	-0.76105	3.93015	-3.0527	0.00333709	0.121528	-1.85344	MAST2
ENSG00000086061	0.134305	7.02859	0.571904	0.569453	0.814767	-5.84913	DNAJA1
ENSG00000086062	0.0693458	6.30795	0.219882	0.826685	0.936854	-5.98796	B4GALT1
ENSG00000086065	0.265305	5.41365	0.947207	0.347208	0.670378	-5.57659	CHMP5
ENSG00000086102	-0.0691974	5.54939	-0.326183	0.745383	0.903349	-5.95738	NFX1
ENSG00000086159	-0.326991	-0.707283	-0.936583	0.352604	0.672755	-5.27923	AQP6
ENSG00000086189	0.3175	3.22507	1.44306	0.154033	0.483001	-4.94466	DIMT1
ENSG00000086200	1.24745	5.43152	3.6108	0.000611488	0.0745755	-0.38354	IPO11
ENSG00000086205	-0.16658	1.78974	-0.343402	0.732457	0.897083	-5.75012	FOLH1
ENSG00000086232	-0.280749	4.34076	-1.23318	0.22216	0.563546	-5.25922	EIF2AK1
ENSG00000086288	1.86459	1.50643	3.83368	0.000297455	0.0718377	0.234807	NME8
ENSG00000086289	-0.741797	-0.192943	-1.83237	0.071696	0.354696	-4.2181	EPDR1
ENSG00000086300	0.696446	7.67745	1.96144	0.0543184	0.318164	-4.21427	SNX10
ENSG00000086475	-0.505566	2.37441	-1.6245	0.109339	0.417699	-4.64146	SEPHS1
ENSG00000086504	0.248529	3.14951	0.893327	0.375134	0.692264	-5.53099	MRPL28
ENSG00000086506	-0.687649	-1.69595	-1.80975	0.0751776	0.360507	-4.22715	HBQ1
ENSG00000086544	-0.460434	3.52642	-1.15341	0.253167	0.593294	-5.30316	ITPKC
ENSG00000086548	-1.3609	5.18197	-3.48671	0.000904131	0.0867497	-0.728083	CEACAM6
ENSG00000086570	-0.0058157	0.0324381	-0.0136499	0.989153	0.99464	-5.70124	FAT2
ENSG00000086589	0.258493	5.44321	1.23155	0.222764	0.564141	-5.28958	RBM22
ENSG00000086598	0.338637	5.27871	1.21853	0.227635	0.567481	-5.2991	TMED2
ENSG00000086619	0.396443	4.07072	1.24694	0.217108	0.558388	-5.23056	ERO1B
ENSG00000086666	0.0678674	7.20555	0.270764	0.787472	0.921107	-5.96774	ZFAND6
ENSG00000086696	0.859124	3.18035	3.15311	0.00248916	0.114648	-1.58552	HSD17B2
ENSG00000086712	0.116611	1.32729	0.46072	0.64661	0.855755	-5.67466	TXLNG
ENSG00000086717	0.768439	-0.151397	1.84431	0.0699134	0.350426	-4.20285	PPEF1
ENSG00000086730	0.163334	6.07478	0.670294	0.505157	0.778762	-5.79761	LAT2
ENSG00000086758	-0.285207	6.21295	-1.35861	0.179189	0.512081	-5.14338	HUWE1
ENSG00000086827	0.19377	1.19935	0.533635	0.5955	0.826776	-5.63438	ZW10
ENSG00000086848	0.00633238	5.29079	0.0253125	0.979887	0.991494	-6.00338	ALG9
ENSG00000086991	0.47599	1.0355	1.29863	0.198875	0.536395	-4.99269	NOX4
ENSG00000087008	-0.296359	3.74726	-0.968695	0.336458	0.66324	-5.50053	ACOX3
ENSG00000087053	-0.438046	3.56288	-1.68282	0.0974362	0.399487	-4.62355	MTMR2
ENSG00000087074	0.0661089	9.14371	0.127882	0.898656	0.963777	-5.9469	PPP1R15A
ENSG00000087076	-0.998701	1.28325	-2.2203	0.03006	0.258696	-3.59592	HSD17B14
ENSG00000087077	-0.788224	2.986	-2.50024	0.0150674	0.19758	-3.10161	TRIP6
ENSG00000087085	-0.480242	-0.836207	-1.30477	0.19679	0.533238	-4.91381	ACHE
ENSG00000087086	-0.701409	12.9131	-1.15485	0.252582	0.593294	-5.21416	FTL
ENSG00000087087	-0.683299	5.27368	-2.83452	0.00618607	0.147583	-2.40775	SRRT
ENSG00000087088	-0.32226	5.67799	-1.08023	0.284219	0.61905	-5.45632	BAX
ENSG00000087095	-0.0276094	3.27672	-0.11302	0.910379	0.966959	-5.90696	NLK
ENSG00000087111	-0.430489	3.44364	-1.82839	0.0722981	0.355246	-4.38842	PIGS
ENSG00000087116	0.482942	3.00903	1.10961	0.271449	0.608921	-5.32125	ADAMTS2
ENSG00000087128	-0.66488	-0.630927	-0.997645	0.322326	0.650861	-5.22894	TMPRSS11E
ENSG00000087152	-0.165498	5.3405	-0.586325	0.559784	0.809365	-5.84007	ATXN7L3
ENSG00000087157	-0.0174569	7.72986	-0.0696716	0.944679	0.978076	-5.99064	PGS1
ENSG00000087191	-0.802402	4.44118	-2.49949	0.0150964	0.19758	-3.15158	PSMC5
ENSG00000087206	0.12392	5.65578	0.502592	0.617031	0.838446	-5.88872	UIMC1
ENSG00000087237	0.625259	2.54786	2.10411	0.0394279	0.283196	-3.86614	CETP
ENSG00000087245	-0.508381	1.24768	-1.28828	0.202431	0.540778	-5.01515	MMP2
ENSG00000087250	-0.221807	-1.29476	-0.445479	0.657524	0.860956	-5.56505	MT3
ENSG00000087253	0.679707	5.60583	2.11243	0.0386811	0.280481	-3.95097	LPCAT2
ENSG00000087258	-0.419967	-0.310858	-0.791618	0.431599	0.732117	-5.40343	GNAO1
ENSG00000087263	-0.0657488	3.53808	-0.312627	0.755612	0.908409	-5.88354	OGFOD1
ENSG00000087266	0.0916579	7.90649	0.291478	0.771658	0.915981	-5.94825	SH3BP2
ENSG00000087269	-0.0803726	2.78655	-0.267058	0.79031	0.922502	-5.8441	NOP14
ENSG00000087274	0.0411557	7.1896	0.248731	0.80439	0.92721	-5.97362	ADD1
ENSG00000087299	0.251149	3.27654	0.815804	0.417733	0.723034	-5.60199	L2HGDH
ENSG00000087301	1.11206	2.60715	3.13645	0.00261419	0.114648	-1.61735	TXNDC16
ENSG00000087302	0.367103	5.76198	1.58723	0.117544	0.430121	-4.82911	RTRAF
ENSG00000087303	0.466722	2.36773	1.09379	0.278275	0.613894	-5.29458	NID2
ENSG00000087338	0.305062	4.70241	1.06053	0.293015	0.627418	-5.45624	GMCL1
ENSG00000087365	-0.123152	6.1669	-0.750524	0.455776	0.747635	-5.7442	SF3B2
ENSG00000087448	-0.315299	0.888467	-0.90588	0.368504	0.687101	-5.36952	KLHL42
ENSG00000087460	-0.396744	8.33992	-1.43608	0.156003	0.485821	-5.01357	GNAS
ENSG00000087470	-0.153287	5.20238	-0.614114	0.541385	0.800016	-5.82222	DNM1L
ENSG00000087494	-0.250743	-1.16274	-0.481319	0.631983	0.847463	-5.55324	PTHLH
ENSG00000087495	0.358098	3.44006	1.08013	0.284263	0.61905	-5.37854	PHACTR3
ENSG00000087502	0.38948	5.10651	1.34642	0.183066	0.516213	-5.1438	ERGIC2
ENSG00000087510	-0.290892	-0.17556	-0.721976	0.473021	0.761349	-5.45514	TFAP2C
ENSG00000087586	0.908417	2.35473	2.2279	0.0295216	0.256511	-3.62638	AURKA
ENSG00000087589	0.0521923	3.81378	0.145789	0.884561	0.959038	-5.9377	CASS4
ENSG00000087842	0.0213461	3.51651	0.0582763	0.953716	0.982656	-5.92751	PIR
ENSG00000087884	-0.0540337	4.23258	-0.147895	0.882905	0.95839	-5.95856	AAMDC
ENSG00000087903	-0.356775	6.31589	-0.964263	0.338657	0.664138	-5.57128	RFX2
ENSG00000087995	0.523041	3.24056	2.17364	0.0335566	0.266671	-3.76976	METTL2A
ENSG00000088002	-0.88761	0.0357422	-2.49048	0.0154477	0.199375	-3.0395	SULT2B1
ENSG00000088035	0.466188	3.03	1.3509	0.181633	0.514867	-5.05038	ALG6
ENSG00000088038	0.217097	4.78195	0.609449	0.544452	0.801576	-5.81332	CNOT3
ENSG00000088053	0.0658102	3.63749	0.173506	0.862819	0.950114	-5.92239	GP6
ENSG00000088179	0.665791	2.95172	2.04867	0.0447302	0.295096	-3.98543	PTPN4
ENSG00000088205	-0.0253037	5.60129	-0.108178	0.914203	0.968013	-6.00316	DDX18
ENSG00000088247	-0.413462	4.80601	-1.31672	0.192775	0.528591	-5.17583	KHSRP
ENSG00000088256	-0.416471	3.71402	-1.20947	0.231071	0.57146	-5.25742	GNA11
ENSG00000088280	-0.220313	4.95205	-0.57087	0.57015	0.814906	-5.84062	ASAP3
ENSG00000088298	0.253252	3.91868	0.780902	0.437829	0.735792	-5.66197	EDEM2
ENSG00000088305	0.147383	-1.12702	0.408809	0.684087	0.873903	-5.58392	DNMT3B
ENSG00000088325	0.372047	0.182479	0.978123	0.331812	0.658658	-5.28075	TPX2
ENSG00000088356	0.00414133	0.740784	0.0122407	0.990273	0.995091	-5.73598	PDRG1
ENSG00000088367	-1.7134	2.66615	-3.36029	0.00133619	0.0983983	-1.04344	EPB41L1
ENSG00000088386	0.638536	1.41633	1.57136	0.121184	0.436355	-4.66609	SLC15A1
ENSG00000088387	-0.19042	3.05134	-0.494334	0.622816	0.842139	-5.7801	DOCK9
ENSG00000088448	0.0992549	8.72023	0.299471	0.765581	0.912353	-5.92462	ANKRD10
ENSG00000088451	0.127111	0.576201	0.290006	0.772779	0.915981	-5.68714	TGDS
ENSG00000088538	-0.0378203	-1.10584	-0.0958531	0.923946	0.970858	-5.65417	DOCK3
ENSG00000088543	0.686026	1.68552	2.14815	0.0356138	0.272661	-3.74733	C3orf18
ENSG00000088682	-0.0996801	2.55894	-0.278658	0.781434	0.919126	-5.82572	COQ9
ENSG00000088726	0.624123	4.11327	1.99782	0.0501241	0.308417	-4.12793	TMEM40
ENSG00000088727	-0.254675	2.97778	-0.718406	0.475204	0.762309	-5.64897	KIF9
ENSG00000088756	0.888866	4.2614	2.71103	0.00866409	0.161545	-2.67699	ARHGAP28
ENSG00000088766	0.0491447	4.72684	0.197246	0.84428	0.94198	-5.96985	CRLS1
ENSG00000088808	-0.155106	3.64502	-0.643896	0.522016	0.789485	-5.74193	PPP1R13B
ENSG00000088812	-0.536308	1.61556	-2.01104	0.0486711	0.304383	-3.98661	ATRN
ENSG00000088826	-1.24385	2.68736	-2.76588	0.00746854	0.156044	-2.50693	SMOX
ENSG00000088827	-0.805113	3.11393	-1.67838	0.098303	0.401479	-4.60108	SIGLEC1
ENSG00000088832	-0.122705	6.92272	-0.391926	0.696456	0.879641	-5.93394	FKBP1A
ENSG00000088833	0.311518	5.19245	1.04815	0.298635	0.63071	-5.47861	NSFL1C
ENSG00000088836	-2.03744	2.53892	-3.41668	0.00112367	0.0952635	-0.894112	SLC4A11
ENSG00000088854	-0.237563	3.0399	-1.08011	0.284275	0.61905	-5.35353	C20orf194
ENSG00000088876	0.266497	0.189455	0.72509	0.471123	0.759661	-5.46956	ZNF343
ENSG00000088881	-1.7912	0.104886	-3.84568	0.000285956	0.0718377	0.226176	EBF4
ENSG00000088888	0.236315	2.83801	1.08322	0.282901	0.61804	-5.33776	MAVS
ENSG00000088899	-0.613456	-0.310928	-1.70257	0.0936537	0.393196	-4.41241	LZTS3
ENSG00000088930	0.373786	4.76986	1.16378	0.248969	0.590061	-5.34886	XRN2
ENSG00000088970	0.808287	2.0564	2.04573	0.0450274	0.295516	-3.94832	KIZ
ENSG00000088986	-0.53133	5.78588	-1.51809	0.13407	0.45532	-4.92661	DYNLL1
ENSG00000088992	0.99945	1.15528	2.55452	0.0131013	0.188113	-2.93062	TESC
ENSG00000089006	-0.265747	5.58728	-1.17591	0.244124	0.584564	-5.35554	SNX5
ENSG00000089009	-0.178687	6.79071	-0.518643	0.605854	0.833062	-5.88067	RPL6
ENSG00000089012	0.210955	-0.554705	0.461992	0.645703	0.855085	-5.58052	SIRPG
ENSG00000089022	-0.0571162	3.72116	-0.253814	0.800478	0.926069	-5.9103	MAPKAPK5
ENSG00000089041	-0.543301	5.16798	-1.60838	0.112828	0.422861	-4.79242	P2RX7
ENSG00000089048	-0.20396	2.19445	-0.580726	0.563528	0.811327	-5.67724	ESF1
ENSG00000089050	0.192375	1.72104	0.798749	0.427483	0.728547	-5.50582	RBBP9
ENSG00000089053	0.29882	5.75185	1.28763	0.202658	0.5409	-5.22776	ANAPC5
ENSG00000089057	0.265772	4.56018	0.885146	0.379495	0.696256	-5.60919	SLC23A2
ENSG00000089060	-0.827992	4.8972	-3.40899	0.00115061	0.0960701	-0.939484	SLC8B1
ENSG00000089063	-0.156907	4.99534	-0.561818	0.576264	0.816971	-5.84668	TMEM230
ENSG00000089091	0.0286959	3.53972	0.109846	0.912886	0.967793	-5.92554	DZANK1
ENSG00000089094	-0.446952	3.58405	-1.59374	0.116076	0.42778	-4.75734	KDM2B
ENSG00000089101	-1.02712	1.786	-1.69752	0.0946086	0.395206	-4.49966	CFAP61
ENSG00000089123	0.00143727	1.6751	0.00410609	0.996737	0.998268	-5.79504	TASP1
ENSG00000089127	-0.609932	5.14484	-1.76588	0.0823355	0.375224	-4.54488	OAS1
ENSG00000089154	-1.41688	4.66328	-4.31366	5.86309554293433e-05	0.0621548	1.70123	GCN1
ENSG00000089157	-0.712547	7.13138	-2.07309	0.0423224	0.289457	-4.02361	RPLP0
ENSG00000089159	-0.0541745	6.87544	-0.135912	0.892331	0.961463	-5.99842	PXN
ENSG00000089169	0.149988	3.76266	0.383474	0.702679	0.882892	-5.87454	RPH3A
ENSG00000089177	-0.354726	1.89476	-0.997613	0.322342	0.650861	-5.35283	KIF16B
ENSG00000089195	0.208242	2.81012	0.661075	0.511011	0.782537	-5.67525	TRMT6
ENSG00000089199	1.20274	0.0191296	3.56049	0.000717215	0.0785326	-0.536768	CHGB
ENSG00000089220	0.0196655	4.28211	0.0706446	0.943908	0.977955	-5.96773	PEBP1
ENSG00000089234	0.409586	3.25147	1.80852	0.0753715	0.360995	-4.41079	BRAP
ENSG00000089248	-0.517877	4.03873	-1.95228	0.0554206	0.319729	-4.20581	ERP29
ENSG00000089250	0.490946	0.298167	1.40394	0.165321	0.496358	-4.83402	NOS1
ENSG00000089280	-0.282104	7.66942	-1.4561	0.150406	0.47825	-5.00087	FUS
ENSG00000089289	0.164487	3.77584	0.60208	0.549314	0.803564	-5.77058	IGBP1
ENSG00000089327	0.174456	5.61497	0.519593	0.605196	0.832878	-5.87967	FXYD5
ENSG00000089335	0.272519	3.37941	0.599315	0.551145	0.804922	-5.75187	ZNF302
ENSG00000089351	0.0127089	8.57931	0.0338799	0.973082	0.990135	-5.97087	GRAMD1A
ENSG00000089356	-1.2273	4.18594	-3.07095	0.00316521	0.119814	-1.81158	FXYD3
ENSG00000089472	1.2788	-1.09778	2.52749	0.0140494	0.192456	-2.9553	HEPH
ENSG00000089486	-0.265205	3.11426	-0.913125	0.364711	0.684017	-5.51195	CDIP1
ENSG00000089505	0.672973	3.20957	1.8155	0.0742802	0.359088	-4.39539	CMTM1
ENSG00000089558	0.11651	0.788329	0.288462	0.773955	0.916076	-5.69977	KCNH4
ENSG00000089597	-0.649112	5.19693	-3.12388	0.00271248	0.114648	-1.69316	GANAB
ENSG00000089639	0.137603	6.09599	0.334482	0.739144	0.900471	-5.95734	GMIP
ENSG00000089682	0.503779	2.20593	2.01195	0.048572	0.304204	-4.01454	RBM41
ENSG00000089685	0.419846	0.691746	1.03722	0.303657	0.63523	-5.24712	BIRC5
ENSG00000089692	-0.410924	0.897864	-0.786351	0.434655	0.73345	-5.46408	LAG3
ENSG00000089693	-0.10066	5.92239	-0.340865	0.734357	0.897911	-5.95539	MLF2
ENSG00000089723	-1.0769	0.819289	-2.80523	0.00670619	0.151411	-2.37798	OTUB2
ENSG00000089737	-0.530782	5.03345	-1.75261	0.0846077	0.379066	-4.56873	DDX24
ENSG00000089775	0.453988	3.79888	2.31544	0.0239093	0.237335	-3.51454	ZBTB25
ENSG00000089818	0.470966	6.07802	1.94299	0.0565582	0.321604	-4.26102	NECAP1
ENSG00000089820	0.160018	5.52609	0.506587	0.61424	0.837345	-5.88402	ARHGAP4
ENSG00000089876	-0.574425	2.73539	-1.97233	0.053033	0.314868	-4.10839	DHX32
ENSG00000089902	0.190079	5.26376	0.7131	0.478457	0.763874	-5.76114	RCOR1
ENSG00000089916	-0.0945332	6.64358	-0.500895	0.618217	0.839094	-5.89061	GPATCH2L
ENSG00000090006	-0.610194	3.34649	-1.61822	0.110687	0.420162	-4.70741	LTBP4
ENSG00000090013	-0.169081	4.26674	-0.519669	0.605143	0.832878	-5.84022	BLVRB
ENSG00000090020	-0.187907	4.45298	-0.806168	0.423225	0.725409	-5.66989	SLC9A1
ENSG00000090054	-0.238831	6.23889	-1.18829	0.239247	0.580206	-5.34523	SPTLC1
ENSG00000090060	0.0354915	7.96751	0.183654	0.854884	0.946966	-5.97131	PAPOLA
ENSG00000090061	-0.193922	5.63729	-0.565962	0.573461	0.816135	-5.85679	CCNK
ENSG00000090097	-0.359173	-0.376085	-0.875783	0.384526	0.699908	-5.33895	PCBP4
ENSG00000090104	-0.675301	6.3096	-1.37538	0.173959	0.5068	-5.12166	RGS1
ENSG00000090238	0.419655	6.37071	1.0725	0.287648	0.62274	-5.4644	YPEL3
ENSG00000090263	0.120917	2.23905	0.300107	0.765099	0.912352	-5.79498	MRPS33
ENSG00000090266	-0.548507	5.76521	-2.36231	0.0213119	0.225125	-3.46184	NDUFB2
ENSG00000090273	-0.171686	3.49698	-0.514245	0.608907	0.834817	-5.80187	NUDC
ENSG00000090316	0.0763813	6.63453	0.306352	0.760362	0.91045	-5.96501	MAEA
ENSG00000090339	-0.264409	8.41169	-0.725513	0.470865	0.759507	-5.72701	ICAM1
ENSG00000090372	0.0211643	5.43747	0.0763371	0.939396	0.97626	-6.00302	STRN4
ENSG00000090376	1.15122	8.29956	2.69326	0.00908767	0.165475	-2.72215	IRAK3
ENSG00000090382	-0.175836	8.24995	-0.453689	0.651635	0.857887	-5.88275	LYZ
ENSG00000090432	0.372279	2.12032	1.12349	0.265559	0.604341	-5.24796	MUL1
ENSG00000090447	0.230737	2.04076	0.779369	0.438725	0.736347	-5.54259	TFAP4
ENSG00000090470	0.0466853	1.50382	0.145351	0.884905	0.959176	-5.77305	PDCD7
ENSG00000090487	0.282783	6.79351	1.72876	0.0888242	0.385314	-4.61482	SPG21
ENSG00000090520	0.190976	4.60751	0.763936	0.447801	0.742315	-5.70708	DNAJB11
ENSG00000090530	-0.894373	1.42066	-2.15469	0.0350758	0.270829	-3.72425	P3H2
ENSG00000090539	0.4516	-0.259022	0.990636	0.325711	0.653167	-5.24962	CHRD
ENSG00000090554	0.233748	3.27237	0.918027	0.36216	0.682375	-5.51806	FLT3LG
ENSG00000090565	-0.0984874	2.4296	-0.345067	0.731211	0.896731	-5.79634	RAB11FIP3
ENSG00000090581	0.236474	6.24038	1.07589	0.28614	0.621207	-5.46313	GNPTG
ENSG00000090612	0.13666	2.86968	0.571525	0.569708	0.814843	-5.73235	ZNF268
ENSG00000090615	-0.72436	4.75664	-2.62892	0.0107838	0.175226	-2.8753	GOLGA3
ENSG00000090621	-0.463625	6.46918	-1.49568	0.139805	0.464357	-4.96196	PABPC4
ENSG00000090659	-0.416026	0.57776	-1.27292	0.207796	0.547689	-4.99734	CD209
ENSG00000090661	0.105026	3.56296	0.341901	0.73358	0.897718	-5.87653	CERS4
ENSG00000090674	0.0449873	6.64384	0.160864	0.872723	0.953554	-5.99759	MCOLN1
ENSG00000090686	0.334895	5.08794	1.32072	0.191446	0.526809	-5.17688	USP48
ENSG00000090776	-0.815206	-0.469286	-2.64277	0.0103961	0.172707	-2.71981	EFNB1
ENSG00000090857	0.25962	4.69516	1.09789	0.276495	0.612471	-5.41853	PDPR
ENSG00000090861	-0.462042	3.85915	-1.59481	0.115836	0.427364	-4.76865	AARS1
ENSG00000090863	0.151161	5.23685	0.672584	0.503709	0.777924	-5.78675	GLG1
ENSG00000090889	-0.0634609	-1.37803	-0.168747	0.866544	0.951217	-5.63932	KIF4A
ENSG00000090905	-0.56268	4.58186	-2.01761	0.0479619	0.302357	-4.1074	TNRC6A
ENSG00000090924	-0.752795	7.63093	-1.83942	0.0706383	0.352074	-4.4263	PLEKHG2
ENSG00000090971	-1.28811	0.544418	-3.20619	0.00212703	0.110167	-1.43306	NAT14
ENSG00000090975	-0.0864063	1.23306	-0.280945	0.779687	0.918886	-5.72919	PITPNM2
ENSG00000090989	0.281512	5.06089	1.02125	0.311103	0.641273	-5.50088	EXOC1
ENSG00000091009	0.181172	3.32686	0.66193	0.510467	0.782144	-5.71008	RBM27
ENSG00000091039	0.230371	7.98293	0.800609	0.426413	0.727527	-5.68264	OSBPL8
ENSG00000091073	-0.429084	7.30064	-1.45796	0.149894	0.477546	-5.00492	DTX2
ENSG00000091106	0.86092	3.96816	2.5549	0.0130884	0.188113	-3.01775	NLRC4
ENSG00000091127	0.178107	0.997096	0.504705	0.615554	0.837804	-5.63377	PUS7
ENSG00000091129	0.0899625	-0.976925	0.168577	0.866677	0.95122	-5.64957	NRCAM
ENSG00000091136	0.427689	4.73396	1.14202	0.257834	0.597947	-5.37093	LAMB1
ENSG00000091137	0.787582	-0.0549242	1.7399	0.0868339	0.382522	-4.36538	SLC26A4
ENSG00000091140	0.572511	5.26453	2.49782	0.0151611	0.198012	-3.17041	DLD
ENSG00000091157	-0.25338	4.13005	-0.765049	0.447142	0.741707	-5.68619	WDR7
ENSG00000091164	0.467599	4.99026	2.07715	0.0419338	0.288793	-4.00782	TXNL1
ENSG00000091181	-1.51252	1.66015	-3.57518	0.000684657	0.0766787	-0.475026	IL5RA
ENSG00000091262	-0.197081	3.07165	-0.618485	0.538519	0.798929	-5.72051	ABCC6
ENSG00000091317	0.405663	7.40796	1.21605	0.228573	0.568731	-5.30094	CMTM6
ENSG00000091409	-0.539257	3.55257	-1.72661	0.0892133	0.385987	-4.55396	ITGA6
ENSG00000091428	0.7631	-0.181609	1.652	0.103586	0.408377	-4.4899	RAPGEF4
ENSG00000091436	0.210095	4.96037	0.779064	0.438903	0.736416	-5.70712	MAP3K20
ENSG00000091483	-0.0650065	2.75519	-0.169789	0.865728	0.951111	-5.86226	FH
ENSG00000091490	-0.0314635	4.66778	-0.10866	0.913823	0.968013	-5.97931	SEL1L3
ENSG00000091513	0.440716	3.44272	1.65334	0.103313	0.407865	-4.66234	TF
ENSG00000091527	0.0454297	6.16094	0.177568	0.859641	0.949425	-5.99646	CDV3
ENSG00000091536	0.155745	2.42375	0.581103	0.563276	0.811191	-5.69546	MYO15A
ENSG00000091542	-0.26786	3.56125	-0.889889	0.376963	0.693756	-5.55819	ALKBH5
ENSG00000091583	0.343834	-1.11977	0.628517	0.531972	0.795302	-5.4828	APOH
ENSG00000091592	0.249671	4.81955	0.967024	0.337286	0.663808	-5.54819	NLRP1
ENSG00000091622	-0.0253423	1.31336	-0.0775165	0.938462	0.97588	-5.76711	PITPNM3
ENSG00000091640	-0.0901694	5.43571	-0.339109	0.735673	0.898476	-5.95052	SPAG7
ENSG00000091651	0.10761	6.62038	0.49049	0.625517	0.843554	-5.89519	ORC6
ENSG00000091656	-0.0338938	0.720497	-0.0738823	0.941342	0.976675	-5.73071	ZFHX4
ENSG00000091664	0.767526	0.137602	1.33254	0.187557	0.522451	-4.91515	SLC17A6
ENSG00000091732	0.059905	2.82813	0.198262	0.843488	0.941555	-5.86248	ZC3HC1
ENSG00000091831	0.139026	1.03561	0.306729	0.760077	0.91034	-5.70891	ESR1
ENSG00000091844	0.693591	2.97136	2.19564	0.0318658	0.262882	-3.71438	RGS17
ENSG00000091879	-0.00664513	1.45368	-0.0225784	0.982059	0.99197	-5.77897	ANGPT2
ENSG00000091947	-0.555595	2.10946	-1.46345	0.148392	0.475362	-4.84912	TMEM101
ENSG00000091972	-0.0631568	0.681257	-0.144981	0.885196	0.959176	-5.72287	CD200
ENSG00000091986	0.0830183	3.23131	0.36331	0.717608	0.88998	-5.84791	CCDC80
ENSG00000092010	0.137924	6.09766	0.338386	0.736215	0.898985	-5.95266	PSME1
ENSG00000092020	0.545775	5.94154	1.4748	0.145321	0.470548	-4.98718	PPP2R3C
ENSG00000092036	0.51838	4.2816	1.74422	0.0860728	0.381561	-4.55874	HAUS4
ENSG00000092067	0.326439	-0.483994	0.873504	0.385757	0.700645	-5.33816	CEBPE
ENSG00000092068	-1.47098	2.52259	-3.19652	0.00218911	0.110574	-1.46422	SLC7A8
ENSG00000092094	0.086019	4.27664	0.371122	0.711811	0.887248	-5.90541	OSGEP
ENSG00000092098	-0.140068	4.75099	-0.541696	0.589968	0.823249	-5.84789	RNF31
ENSG00000092108	-0.0156914	6.13108	-0.0520881	0.958626	0.984389	-6.00963	SCFD1
ENSG00000092140	0.543979	5.59411	1.93819	0.0571531	0.322536	-4.26678	G2E3
ENSG00000092148	-0.675792	6.3911	-2.80523	0.00670616	0.151411	-2.48213	HECTD1
ENSG00000092199	0.0826683	9.35244	0.320589	0.749599	0.905449	-5.8995	HNRNPC
ENSG00000092200	0.394376	2.56652	1.04114	0.301851	0.633408	-5.36092	RPGRIP1
ENSG00000092201	-0.0464661	3.93365	-0.211604	0.833109	0.93914	-5.93274	SUPT16H
ENSG00000092203	0.0198244	5.6999	0.122072	0.903236	0.964945	-6.00234	TOX4
ENSG00000092208	-0.0660856	4.17692	-0.209418	0.834808	0.939699	-5.94539	GEMIN2
ENSG00000092295	-0.537087	1.65573	-1.59211	0.116441	0.428591	-4.64842	TGM1
ENSG00000092330	-0.0995127	5.79064	-0.341154	0.73414	0.897911	-5.95332	TINF2
ENSG00000092421	0.320178	2.61854	0.817101	0.416997	0.7227	-5.55641	SEMA6A
ENSG00000092439	0.429626	6.60406	1.74652	0.0856699	0.381262	-4.58669	TRPM7
ENSG00000092445	0.201194	2.76039	0.803834	0.424562	0.725963	-5.57705	TYRO3
ENSG00000092470	0.415419	2.25872	1.37606	0.173748	0.506462	-4.97285	WDR76
ENSG00000092529	0.0477602	3.61237	0.204693	0.838482	0.940583	-5.91462	CAPN3
ENSG00000092531	0.613979	6.77066	2.64578	0.0103135	0.172679	-2.84753	SNAP23
ENSG00000092621	-0.0415463	2.12524	-0.103089	0.918224	0.969319	-5.82481	PHGDH
ENSG00000092758	0.312448	0.931888	0.598453	0.551716	0.805278	-5.58322	COL9A3
ENSG00000092820	-0.766657	6.73496	-1.89693	0.0624933	0.335202	-4.33944	EZR
ENSG00000092841	-0.178359	8.61463	-0.457865	0.648648	0.85673	-5.87111	MYL6
ENSG00000092847	0.405304	3.22994	1.73781	0.0872053	0.382803	-4.52198	AGO1
ENSG00000092850	-0.920927	2.03317	-2.08171	0.0414999	0.287382	-3.88014	TEKT2
ENSG00000092853	0.263101	1.67345	0.842193	0.402914	0.714593	-5.46986	CLSPN
ENSG00000092871	0.176602	6.33929	0.686904	0.494702	0.773165	-5.78634	RFFL
ENSG00000092929	0.100191	6.64653	0.357838	0.721679	0.891512	-5.94849	UNC13D
ENSG00000092931	0.440138	5.42851	1.85884	0.0677929	0.347375	-4.40047	MFSD11
ENSG00000092964	-0.831745	4.59949	-3.11175	0.00281049	0.116379	-1.71638	DPYSL2
ENSG00000092969	-1.0296	0.147787	-2.31287	0.0240593	0.237652	-3.39073	TGFB2
ENSG00000092978	-0.0889205	2.47693	-0.332101	0.740932	0.90144	-5.80438	GPATCH2
ENSG00000093000	-0.425549	5.52041	-1.83917	0.0706755	0.352074	-4.43629	NUP50
ENSG00000093009	0.218903	-0.982196	0.454342	0.651168	0.857887	-5.57144	CDC45
ENSG00000093010	-0.971795	4.42714	-2.72409	0.00836466	0.161272	-2.65183	COMT
ENSG00000093072	-0.730354	5.2628	-2.2459	0.0282809	0.251995	-3.69211	ADA2
ENSG00000093134	0.0891703	7.53016	0.375296	0.70872	0.8857	-5.92968	VNN3
ENSG00000093144	0.0432884	5.30278	0.126514	0.899734	0.963832	-5.99575	ECHDC1
ENSG00000093167	-0.180661	6.33008	-0.678848	0.499759	0.775496	-5.79272	LRRFIP2
ENSG00000093183	-0.0754646	4.19089	-0.289786	0.772946	0.916054	-5.92686	SEC22C
ENSG00000093217	0.58836	3.56437	2.18426	0.0327308	0.265026	-3.76318	XYLB
ENSG00000094631	-0.199037	5.26128	-0.898326	0.372484	0.689989	-5.6201	HDAC6
ENSG00000094661	0.379821	2.92451	1.3342	0.187014	0.52174	-5.06566	OR1I1
ENSG00000094755	-0.658151	6.60738	-1.82676	0.0725469	0.35565	-4.45822	GABRP
ENSG00000094804	0.876364	2.56985	2.67982	0.00942035	0.16758	-2.6976	CDC6
ENSG00000094841	-0.00387223	2.4364	-0.0142432	0.988682	0.994472	-5.85139	UPRT
ENSG00000094880	-0.368905	2.82977	-1.05281	0.296509	0.628438	-5.36646	CDC23
ENSG00000094914	-0.573547	2.03469	-1.54481	0.127478	0.446693	-4.73498	AAAS
ENSG00000094916	0.208853	3.9828	1.08107	0.28385	0.61891	-5.40452	CBX5
ENSG00000094963	-0.714433	1.67412	-1.67815	0.0983487	0.401541	-4.52445	FMO2
ENSG00000094975	0.729819	5.28021	2.77356	0.00731381	0.156044	-2.54985	SUCO
ENSG00000095002	0.615328	2.0133	2.15268	0.0352402	0.271585	-3.75265	MSH2
ENSG00000095015	0.776456	4.28242	2.56273	0.0128251	0.187492	-3.00667	MAP3K1
ENSG00000095059	-0.519389	3.53569	-1.40126	0.16612	0.497566	-5.0161	DHPS
ENSG00000095066	-0.298228	4.73654	-0.772248	0.442899	0.739222	-5.70578	HOOK2
ENSG00000095139	0.330326	5.16259	1.57612	0.120084	0.433664	-4.83675	ARCN1
ENSG00000095203	-0.839165	0.45673	-2.08792	0.0409169	0.286506	-3.81147	EPB41L4B
ENSG00000095209	0.654106	5.06641	2.19229	0.0321186	0.263122	-3.792	TMEM38B
ENSG00000095261	0.243187	4.25307	0.785536	0.435128	0.733911	-5.67592	PSMD5
ENSG00000095303	-0.610705	1.54043	-1.54534	0.127349	0.446624	-4.70729	PTGS1
ENSG00000095319	-0.51287	4.52518	-1.71632	0.0910929	0.388747	-4.61211	NUP188
ENSG00000095321	-0.538443	1.78516	-1.80936	0.0752391	0.360507	-4.32924	CRAT
ENSG00000095370	0.420278	4.83357	1.10748	0.27236	0.609538	-5.41159	SH2D3C
ENSG00000095380	0.0898569	5.12652	0.391876	0.696492	0.879641	-5.92685	NANS
ENSG00000095383	0.476568	6.60161	0.959365	0.341098	0.665434	-5.56947	TBC1D2
ENSG00000095397	-0.460699	4.64588	-1.40834	0.164022	0.494622	-5.0563	WHRN
ENSG00000095464	0.722147	1.00598	2.11911	0.0380901	0.278828	-3.7745	PDE6C
ENSG00000095485	0.24915	4.30456	1.10352	0.274064	0.610841	-5.39688	CWF19L1
ENSG00000095539	-1.12075	-0.477098	-2.76748	0.0074361	0.156044	-2.45189	SEMA4G
ENSG00000095564	0.27271	4.4793	1.06312	0.291847	0.626472	-5.44371	BTAF1
ENSG00000095574	0.574491	3.35299	1.58344	0.118406	0.431644	-4.75879	IKZF5
ENSG00000095585	-0.761879	1.68696	-1.50206	0.138153	0.462179	-4.77217	BLNK
ENSG00000095587	0.545759	1.25792	1.91808	0.0597055	0.328343	-4.13099	TLL2
ENSG00000095596	-0.698664	-1.5631	-1.37871	0.172935	0.505835	-4.813	CYP26A1
ENSG00000095637	0.273221	1.65688	0.969101	0.336257	0.663045	-5.36544	SORBS1
ENSG00000095739	-0.266424	-0.290351	-0.60861	0.545005	0.801871	-5.5202	BAMBI
ENSG00000095752	-0.331287	-0.290424	-0.829084	0.410235	0.718798	-5.37661	IL11
ENSG00000095787	0.358777	7.85454	1.72816	0.0889337	0.385482	-4.60039	WAC
ENSG00000095794	0.0589645	7.78139	0.190597	0.849463	0.944296	-5.97399	CREM
ENSG00000095906	-0.352804	2.51766	-0.937463	0.352155	0.672449	-5.44975	NUBP2
ENSG00000095932	-0.36045	-0.790961	-0.835891	0.406424	0.715948	-5.35612	SMIM24
ENSG00000095951	0.15826	7.51709	0.650286	0.517908	0.786897	-5.79552	HIVEP1
ENSG00000095970	-1.36358	2.8816	-2.52249	0.0142314	0.193593	-3.05124	TREM2
ENSG00000096006	1.16756	0.0415099	1.9589	0.0546215	0.318837	-4.02905	CRISP3
ENSG00000096060	1.11633	5.6012	3.12766	0.00268253	0.114648	-1.68148	FKBP5
ENSG00000096063	0.655271	7.44533	2.19285	0.0320762	0.263002	-3.79136	SRPK1
ENSG00000096070	0.0385381	5.01059	0.132023	0.895393	0.962373	-5.98895	BRPF3
ENSG00000096080	0.616485	2.32297	1.42407	0.159436	0.489223	-4.91482	MRPS18A
ENSG00000096088	-0.00793635	0.966786	-0.0176272	0.985993	0.993604	-5.74717	PGC
ENSG00000096092	-0.575717	-0.368229	-1.31555	0.193165	0.529151	-4.91789	TMEM14A
ENSG00000096093	0.323682	7.57753	0.838802	0.4048	0.71546	-5.66161	EFHC1
ENSG00000096384	-0.657069	7.11033	-1.95373	0.055245	0.319729	-4.23844	HSP90AB1
ENSG00000096401	0.324287	3.3027	1.57013	0.12147	0.437105	-4.77534	CDC5L
ENSG00000096433	-0.868131	1.14615	-2.35996	0.0214358	0.225921	-3.32355	ITPR3
ENSG00000096654	-0.455552	-0.00236399	-1.4662	0.147643	0.474187	-4.7451	ZNF184
ENSG00000096696	-0.973123	2.7844	-2.92998	0.00473815	0.135619	-2.12534	DSP
ENSG00000096717	0.476002	5.15554	1.6086	0.112781	0.422861	-4.78927	SIRT1
ENSG00000096746	0.538623	6.21563	1.94851	0.0558792	0.320927	-4.25007	HNRNPH3
ENSG00000096872	-0.118151	3.32329	-0.388218	0.699183	0.881285	-5.84491	IFT74
ENSG00000096968	0.186398	5.21718	0.686348	0.49505	0.773458	-5.77623	JAK2
ENSG00000096996	-0.0102489	3.67611	-0.0372534	0.970403	0.988828	-5.93769	IL12RB1
ENSG00000097007	-0.301229	2.66984	-0.915241	0.363608	0.683284	-5.47831	ABL1
ENSG00000097021	-0.854517	0.876705	-1.99711	0.0502037	0.308417	-3.98163	ACOT7
ENSG00000097033	0.702565	6.7376	2.09159	0.0405744	0.285519	-3.98978	SH3GLB1
ENSG00000097046	0.266597	0.030494	0.55467	0.581114	0.819538	-5.56112	CDC7
ENSG00000097096	-0.466103	0.0232739	-1.37071	0.175402	0.508109	-4.86356	SYDE2
ENSG00000099139	-0.578225	6.97696	-0.689764	0.492914	0.771923	-5.78066	PCSK5
ENSG00000099194	-0.902391	3.4943	-2.08331	0.0413489	0.287345	-3.9471	SCD
ENSG00000099203	-0.230877	3.14333	-0.608384	0.545153	0.801926	-5.72826	TMED1
ENSG00000099204	-0.722376	3.9868	-2.18222	0.0328882	0.265629	-3.7808	ABLIM1
ENSG00000099219	-0.368514	2.34379	-1.42576	0.158949	0.488656	-4.91202	ERMP1
ENSG00000099246	0.766835	6.2801	3.05573	0.00330794	0.121007	-1.86901	RAB18
ENSG00000099250	-0.660319	5.05939	-2.21297	0.0305868	0.260116	-3.7535	NRP1
ENSG00000099260	0.0700011	0.852392	0.205212	0.838078	0.940583	-5.72233	PALMD
ENSG00000099282	-1.62112	1.61176	-3.1277	0.00268222	0.114648	-1.62665	TSPAN15
ENSG00000099284	-0.268901	0.339683	-0.773995	0.441873	0.73887	-5.44181	MACROH2A2
ENSG00000099290	0.778756	6.29037	2.91438	0.00495096	0.136824	-2.21851	WASHC2A
ENSG00000099308	0.527581	5.7814	1.53659	0.129479	0.448861	-4.90214	MAST3
ENSG00000099326	-0.39573	3.02339	-1.46998	0.14662	0.47256	-4.89663	MZF1
ENSG00000099330	-0.249764	2.70567	-0.834354	0.407282	0.71673	-5.54754	OCEL1
ENSG00000099331	0.0251824	7.84433	0.109354	0.913274	0.967844	-5.98457	MYO9B
ENSG00000099337	0.0116461	5.1762	0.0440674	0.964992	0.986951	-5.99918	KCNK6
ENSG00000099338	0.0402025	3.16967	0.124341	0.901447	0.964214	-5.89974	CATSPERG
ENSG00000099341	0.260298	5.24261	0.877826	0.383424	0.698849	-5.63637	PSMD8
ENSG00000099364	-0.184174	2.47527	-0.549613	0.584558	0.820226	-5.71387	FBXL19
ENSG00000099365	0.708677	2.57736	1.99681	0.0502374	0.308417	-4.0595	STX1B
ENSG00000099377	-0.162824	4.29441	-0.546998	0.586342	0.821036	-5.82972	HSD3B7
ENSG00000099381	-0.145274	2.1254	-0.4408	0.66089	0.862731	-5.73766	SETD1A
ENSG00000099385	0.59492	3.95817	2.41655	0.0186229	0.214875	-3.3126	BCL7C
ENSG00000099617	0.1867	-0.928995	0.386687	0.700311	0.881738	-5.59707	EFNA2
ENSG00000099622	-0.514813	5.7895	-2.12538	0.0375436	0.276909	-3.93012	CIRBP
ENSG00000099624	-0.516422	3.68214	-1.5779	0.119673	0.433207	-4.78429	ATP5F1D
ENSG00000099625	-0.630186	-0.903242	-1.74942	0.0851626	0.37978	-4.3288	CBARP
ENSG00000099715	0.360346	-1.0614	1.09582	0.277394	0.613319	-5.12871	PCDH11Y
ENSG00000099725	-0.523155	3.39923	-1.09815	0.276382	0.612326	-5.35909	PRKY
ENSG00000099769	0.399216	-1.27575	0.960138	0.340712	0.664998	-5.24602	IGFALS
ENSG00000099783	0.10206	6.84377	0.452743	0.652313	0.858203	-5.90974	HNRNPM
ENSG00000099785	-0.0638396	4.22619	-0.247572	0.805283	0.927249	-5.9397	MARCHF2
ENSG00000099795	-0.746493	2.9561	-1.69823	0.0944744	0.395117	-4.56786	NDUFB7
ENSG00000099797	-0.262776	5.59658	-0.908194	0.36729	0.686485	-5.61748	TECR
ENSG00000099800	0.149877	1.2475	0.346643	0.730032	0.895794	-5.7108	TIMM13
ENSG00000099804	-0.0322052	4.28134	-0.0796317	0.936786	0.975221	-5.96648	CDC34
ENSG00000099810	0.16762	5.04042	0.68251	0.497457	0.77428	-5.77626	MTAP
ENSG00000099812	-1.39038	1.8125	-3.04156	0.00344619	0.122673	-1.83835	MISP
ENSG00000099814	-1.66825	1.02016	-4.03759	0.000150916	0.0622502	0.791024	CEP170B
ENSG00000099817	-0.432775	4.60927	-1.22671	0.224565	0.56527	-5.27657	POLR2E
ENSG00000099821	-0.710761	1.92448	-2.21186	0.0306673	0.260245	-3.63586	POLRMT
ENSG00000099834	-0.334176	1.04955	-0.778002	0.439524	0.737058	-5.47571	CDHR5
ENSG00000099840	-0.112133	0.767298	-0.328942	0.743307	0.902807	-5.68763	IZUMO4
ENSG00000099849	-1.00544	0.903567	-2.09501	0.0402588	0.285466	-3.81202	RASSF7
ENSG00000099860	0.145414	7.83564	0.361683	0.718817	0.890425	-5.92709	GADD45B
ENSG00000099864	-0.324782	0.857207	-0.931818	0.355042	0.675512	-5.34832	PALM
ENSG00000099866	-0.0530441	-0.711597	-0.114284	0.909381	0.966551	-5.66445	MADCAM1
ENSG00000099875	-0.0676231	6.68657	-0.17321	0.863051	0.950241	-5.99467	MKNK2
ENSG00000099889	-0.810526	0.947267	-1.66168	0.101622	0.40656	-4.51248	ARVCF
ENSG00000099899	-0.549018	3.66491	-1.29682	0.199493	0.537084	-5.1536	TRMT2A
ENSG00000099901	-0.624686	4.05739	-2.1917	0.0321629	0.263158	-3.7674	RANBP1
ENSG00000099904	-0.916341	2.41199	-2.47878	0.0159154	0.201286	-3.12462	ZDHHC8
ENSG00000099910	0.337415	4.95247	1.26365	0.211083	0.551275	-5.24261	KLHL22
ENSG00000099917	-0.239235	6.80585	-1.24572	0.21755	0.558572	-5.27682	MED15
ENSG00000099937	0.49652	1.48325	1.61116	0.11222	0.422861	-4.6131	SERPIND1
ENSG00000099940	0.385211	3.93673	1.95609	0.0549601	0.319363	-4.19452	SNAP29
ENSG00000099942	0.473921	3.64672	2.0461	0.0449902	0.295516	-4.02215	CRKL
ENSG00000099949	0.180942	3.93316	0.719836	0.474329	0.761949	-5.70856	LZTR1
ENSG00000099953	0.371626	-1.61218	1.06698	0.290116	0.624982	-5.14438	MMP11
ENSG00000099954	0.378598	0.00321817	0.806293	0.423154	0.725409	-5.40653	CECR2
ENSG00000099956	0.114766	5.42329	0.493675	0.623279	0.842434	-5.88923	SMARCB1
ENSG00000099957	0.528255	0.523999	1.15951	0.250692	0.59201	-5.12111	P2RX6
ENSG00000099958	-0.186499	-0.136299	-0.393873	0.695025	0.878814	-5.62729	DERL3
ENSG00000099968	-0.203125	4.85839	-0.941846	0.349924	0.671686	-5.57264	BCL2L13
ENSG00000099974	0.927876	2.13412	2.69032	0.00915943	0.166225	-2.66148	DDTL
ENSG00000099977	-0.229854	3.81027	-0.579809	0.564142	0.811346	-5.78714	DDT
ENSG00000099985	0.223708	7.69918	0.38825	0.69916	0.881285	-5.921	OSM
ENSG00000099991	-0.847691	4.26451	-2.66502	0.0097997	0.170632	-2.78296	CABIN1
ENSG00000099992	0.117051	3.92229	0.419781	0.676095	0.870187	-5.86719	TBC1D10A
ENSG00000099994	-0.175096	-1.38928	-0.597006	0.552676	0.805368	-5.49223	SUSD2
ENSG00000099995	-0.184057	6.43353	-0.550584	0.583896	0.820125	-5.86603	SF3A1
ENSG00000099998	0.253765	2.78528	0.801716	0.425777	0.726931	-5.57928	GGT5
ENSG00000099999	0.188649	2.15801	0.623278	0.535386	0.797337	-5.65197	RNF215
ENSG00000100003	-1.2624	1.42533	-3.082	0.00306524	0.118225	-1.73731	SEC14L2
ENSG00000100012	-0.111262	0.374317	-0.305343	0.761127	0.910729	-5.67209	SEC14L3
ENSG00000100014	0.177321	3.78578	0.622489	0.535901	0.797672	-5.76104	SPECC1L
ENSG00000100023	-0.816322	4.04791	-2.58163	0.0122091	0.183258	-2.96282	PPIL2
ENSG00000100024	1.01946	5.70049	2.27988	0.0260636	0.243824	-3.62415	UPB1
ENSG00000100027	0.166699	0.811435	0.423738	0.673222	0.86937	-5.65678	YPEL1
ENSG00000100028	-0.123537	4.20743	-0.469764	0.64017	0.851838	-5.86281	SNRPD3
ENSG00000100029	-0.783546	3.56299	-2.52293	0.0142152	0.19359	-3.07454	PES1
ENSG00000100030	0.173165	5.78793	0.574472	0.567726	0.813565	-5.85127	MAPK1
ENSG00000100031	0.562069	4.8863	1.63171	0.107807	0.415808	-4.74984	GGT1
ENSG00000100033	-1.36101	1.434	-3.36951	0.00129903	0.0983983	-1.01795	PRODH
ENSG00000100034	0.40215	5.41568	1.10978	0.271378	0.608846	-5.42205	PPM1F
ENSG00000100036	-0.270271	1.38577	-0.821714	0.414386	0.721404	-5.46571	SLC35E4
ENSG00000100038	0.138052	2.79709	0.478216	0.634177	0.848499	-5.77204	TOP3B
ENSG00000100055	-0.153881	8.20106	-0.449301	0.65478	0.859096	-5.88583	CYTH4
ENSG00000100056	0.0776822	1.6147	0.301352	0.764154	0.911942	-5.74914	ESS2
ENSG00000100060	-0.11708	3.69119	-0.324465	0.746677	0.90427	-5.88934	MFNG
ENSG00000100065	0.699701	6.05303	1.46469	0.148054	0.474652	-5.00143	CARD10
ENSG00000100068	0.479194	2.36034	1.51585	0.134634	0.456427	-4.79561	LRP5L
ENSG00000100075	-0.748426	2.351	-2.5528	0.0131599	0.188336	-2.96652	SLC25A1
ENSG00000100077	0.429386	3.51592	1.56824	0.12191	0.438015	-4.78994	GRK3
ENSG00000100079	-0.895229	0.130217	-1.67184	0.0995915	0.403418	-4.4679	LGALS2
ENSG00000100083	-0.190728	7.07263	-0.74352	0.459973	0.750896	-5.74251	GGA1
ENSG00000100084	0.256704	2.73642	1.01394	0.314547	0.644071	-5.3965	HIRA
[truncated: 14,316 more rows]

## Sheet: SuppData4
pathway	pval	padj	log2err	ES	NES	size	leadingEdge
HALLMARK_ADIPOGENESIS	0.122314	0.194954	0.161979	-0.238022	-1.18026	196	ENSG00000137824 ENSG00000152137 ENSG00000160216 ENSG00000175445 ENSG00000183048 ENSG00000130203 ENSG00000100075 ENSG00000142973 ENSG00000109113 ENSG00000175567 ENSG00000177697 ENSG00000138796 ENSG00000019144 ENSG00000170323 ENSG00000139641 ENSG00000115255 ENSG00000205726 ENSG00000174233 ENSG00000131473 ENSG00000138074 ENSG00000127884 ENSG00000135218 ENSG00000095321 ENSG00000146701 ENSG00000250479…
HALLMARK_ALLOGRAFT_REJECTION	0.8625	0.943289	0.0629395	0.164796	0.844118	187	ENSG00000026103 ENSG00000160654 ENSG00000172349 ENSG00000113532 ENSG00000178562 ENSG00000174842 ENSG00000204632 ENSG00000174130 ENSG00000166501 ENSG00000163083 ENSG00000115607 ENSG00000171150 ENSG00000054219 ENSG00000187210 ENSG00000196776 ENSG00000198821 ENSG00000027697 ENSG00000113302 ENSG00000142867 ENSG00000140749 ENSG00000140986 ENSG00000136634 ENSG00000012048 ENSG00000140030 ENSG00000227507…
HALLMARK_ANDROGEN_RESPONSE	0.00148779	0.00531354	0.45506	-0.360542	-1.61566	100	ENSG00000110092 ENSG00000184012 ENSG00000184254 ENSG00000171345 ENSG00000198648 ENSG00000109452 ENSG00000140263 ENSG00000170421 ENSG00000166451 ENSG00000124225 ENSG00000135525 ENSG00000138448 ENSG00000154122 ENSG00000087076 ENSG00000131016 ENSG00000076554 ENSG00000116133 ENSG00000099194 ENSG00000124664 ENSG00000117143 ENSG00000118515 ENSG00000052749 ENSG00000070778 ENSG00000160862 ENSG00000138696…
HALLMARK_ANGIOGENESIS	0.000289772	0.00144886	0.498493	-0.576341	-1.92795	27	ENSG00000169398 ENSG00000175445 ENSG00000142192 ENSG00000160293 ENSG00000146072 ENSG00000184916 ENSG00000118785 ENSG00000138448 ENSG00000099250 ENSG00000173391 ENSG00000163430 ENSG00000077782
HALLMARK_APICAL_JUNCTION	6.87E-11	1.15E-09	0.839089	-0.457335	-2.24401	179	ENSG00000156453 ENSG00000141738 ENSG00000050405 ENSG00000103855 ENSG00000198561 ENSG00000173801 ENSG00000120708 ENSG00000120896 ENSG00000110492 ENSG00000110400 ENSG00000189143 ENSG00000039068 ENSG00000101335 ENSG00000104899 ENSG00000169398 ENSG00000130545 ENSG00000143217 ENSG00000130202 ENSG00000079819 ENSG00000150093 ENSG00000160293 ENSG00000084636 ENSG00000181885 ENSG00000104067 ENSG00000008710…
HALLMARK_APICAL_SURFACE	0.822464	0.943289	0.0500923	-0.21153	-0.769564	38	ENSG00000142192 ENSG00000106211 ENSG00000058453 ENSG00000198569 ENSG00000169129 ENSG00000172005 ENSG00000169174 ENSG00000196562 ENSG00000105929 ENSG00000006210 ENSG00000184349 ENSG00000196411
HALLMARK_APOPTOSIS	0.0574713	0.114943	0.24134	-0.267593	-1.28663	152	ENSG00000160789 ENSG00000110092 ENSG00000134531 ENSG00000162772 ENSG00000169398 ENSG00000135046 ENSG00000142192 ENSG00000147155 ENSG00000166483 ENSG00000141736 ENSG00000111057 ENSG00000106211 ENSG00000092969 ENSG00000110514 ENSG00000120885 ENSG00000154122 ENSG00000100234 ENSG00000148180 ENSG00000170430 ENSG00000101665 ENSG00000153094 ENSG00000197694 ENSG00000167468 ENSG00000124762 ENSG00000168036…
HALLMARK_BILE_ACID_METABOLISM	0.784452	0.943289	0.0511148	-0.189812	-0.852136	102	ENSG00000165092 ENSG00000148832 ENSG00000176894 ENSG00000211452 ENSG00000137936 ENSG00000088002 ENSG00000140284 ENSG00000116133 ENSG00000203857 ENSG00000162735 ENSG00000169083 ENSG00000151623 ENSG00000170482 ENSG00000124587 ENSG00000215193 ENSG00000116171 ENSG00000117528 ENSG00000167972 ENSG00000138413 ENSG00000112874 ENSG00000149485 ENSG00000198691 ENSG00000107537 ENSG00000112759 ENSG00000141458…
HALLMARK_CHOLESTEROL_HOMEOSTASIS	0.00102663	0.00427763	0.45506	-0.408936	-1.7413	73	ENSG00000147676 ENSG00000116285 ENSG00000162772 ENSG00000175445 ENSG00000147155 ENSG00000164687 ENSG00000100600 ENSG00000120885 ENSG00000170017 ENSG00000010278 ENSG00000099194 ENSG00000001630 ENSG00000168036 ENSG00000169710 ENSG00000006327 ENSG00000147383 ENSG00000149809 ENSG00000132170 ENSG00000130164 ENSG00000169136 ENSG00000169919 ENSG00000198911 ENSG00000163344 ENSG00000104823 ENSG00000184009…
HALLMARK_COAGULATION	1.33E-06	9.51E-06	0.643552	-0.443078	-2.04844	120	ENSG00000182809 ENSG00000115414 ENSG00000162909 ENSG00000123384 ENSG00000172380 ENSG00000135046 ENSG00000113600 ENSG00000164733 ENSG00000176919 ENSG00000243649 ENSG00000000971 ENSG00000130208 ENSG00000150687 ENSG00000129455 ENSG00000100600 ENSG00000149260 ENSG00000120885 ENSG00000100234 ENSG00000168487 ENSG00000173391 ENSG00000148180 ENSG00000010278 ENSG00000149131 ENSG00000164171 ENSG00000100311…
HALLMARK_COMPLEMENT	0.121262	0.194954	0.16318	-0.239165	-1.18101	191	ENSG00000115414 ENSG00000123384 ENSG00000113600 ENSG00000164733 ENSG00000138166 ENSG00000243649 ENSG00000108039 ENSG00000000971 ENSG00000127334 ENSG00000130208 ENSG00000114423 ENSG00000100600 ENSG00000120885 ENSG00000102780 ENSG00000197122 ENSG00000115041 ENSG00000154655 ENSG00000173391 ENSG00000149131 ENSG00000002549 ENSG00000100311 ENSG00000103811 ENSG00000173653 ENSG00000102996 ENSG00000117525…
HALLMARK_DNA_REPAIR	0.528548	0.697475	0.0659816	-0.202606	-0.971395	149	ENSG00000152669 ENSG00000165684 ENSG00000139546 ENSG00000149136 ENSG00000006451 ENSG00000159899 ENSG00000011007 ENSG00000105928 ENSG00000106992 ENSG00000174233 ENSG00000125877 ENSG00000102226 ENSG00000178035 ENSG00000167005 ENSG00000181222 ENSG00000105486 ENSG00000167468 ENSG00000094914 ENSG00000204356 ENSG00000130706 ENSG00000147400 ENSG00000141510 ENSG00000183684 ENSG00000101158 ENSG00000103024…
HALLMARK_E2F_TARGETS	0.900164	0.957621	0.041321	-0.165682	-0.825434	199	ENSG00000106628 ENSG00000136997 ENSG00000147889 ENSG00000135473 ENSG00000103342 ENSG00000166483 ENSG00000129351 ENSG00000149136 ENSG00000166508 ENSG00000101361 ENSG00000099901 ENSG00000171793 ENSG00000132341 ENSG00000104738 ENSG00000167005 ENSG00000166197 ENSG00000112118 ENSG00000129173 ENSG00000079616 ENSG00000105486 ENSG00000076242 ENSG00000179958 ENSG00000135316 ENSG00000118655 ENSG00000124762…
HALLMARK_EPITHELIAL_MESENCHYMAL_TRANSITION	3.29E-08	4.11E-07	0.719513	-0.422947	-2.05909	169	ENSG00000115884 ENSG00000063660 ENSG00000142871 ENSG00000082781 ENSG00000198959 ENSG00000115414 ENSG00000120708 ENSG00000151914 ENSG00000115457 ENSG00000146674 ENSG00000123384 ENSG00000070404 ENSG00000130821 ENSG00000101335 ENSG00000118523 ENSG00000150093 ENSG00000135318 ENSG00000084636 ENSG00000124225 ENSG00000124145 ENSG00000118785 ENSG00000107984 ENSG00000138448 ENSG00000171812 ENSG00000166508…
HALLMARK_ESTROGEN_RESPONSE_EARLY	1.24E-12	6.21E-11	0.91012	-0.473685	-2.33361	187	ENSG00000115648 ENSG00000138119 ENSG00000166833 ENSG00000111319 ENSG00000110092 ENSG00000156299 ENSG00000159166 ENSG00000198959 ENSG00000132382 ENSG00000113645 ENSG00000105289 ENSG00000165272 ENSG00000171345 ENSG00000136997 ENSG00000100003 ENSG00000152137 ENSG00000054277 ENSG00000163435 ENSG00000158747 ENSG00000125850 ENSG00000171401 ENSG00000176485 ENSG00000175793 ENSG00000171346 ENSG00000173156…
HALLMARK_ESTROGEN_RESPONSE_LATE	1.76E-11	4.41E-10	0.863415	-0.458296	-2.25408	185	ENSG00000138119 ENSG00000198722 ENSG00000111319 ENSG00000110092 ENSG00000156299 ENSG00000137699 ENSG00000166165 ENSG00000105289 ENSG00000171345 ENSG00000149418 ENSG00000110492 ENSG00000152137 ENSG00000054277 ENSG00000158747 ENSG00000039068 ENSG00000164050 ENSG00000125850 ENSG00000171401 ENSG00000176485 ENSG00000175793 ENSG00000109814 ENSG00000184363 ENSG00000151208 ENSG00000130707 ENSG00000109501…
HALLMARK_FATTY_ACID_METABOLISM	0.108374	0.186852	0.172324	-0.254244	-1.22245	152	ENSG00000165092 ENSG00000143819 ENSG00000065057 ENSG00000109814 ENSG00000167969 ENSG00000105607 ENSG00000108602 ENSG00000159231 ENSG00000138796 ENSG00000159228 ENSG00000116133 ENSG00000115255 ENSG00000105679 ENSG00000110090 ENSG00000089248 ENSG00000072778 ENSG00000104951 ENSG00000127884 ENSG00000151790 ENSG00000135218 ENSG00000080819 ENSG00000188690 ENSG00000095321 ENSG00000109576 ENSG00000248144…
HALLMARK_G2M_CHECKPOINT	0.822785	0.943289	0.0658312	0.169623	0.871023	194	ENSG00000080839 ENSG00000138160 ENSG00000032219 ENSG00000111276 ENSG00000186625 ENSG00000094804 ENSG00000007968 ENSG00000118007 ENSG00000117505 ENSG00000006634 ENSG00000087586 ENSG00000163808 ENSG00000083642 ENSG00000083896 ENSG00000173207 ENSG00000134250 ENSG00000076003 ENSG00000198176 ENSG00000167088 ENSG00000112242 ENSG00000138778 ENSG00000119318 ENSG00000112062 ENSG00000007168 ENSG00000051341…
HALLMARK_GLYCOLYSIS	0.00234159	0.00731746	0.431708	-0.297485	-1.46744	188	ENSG00000115884 ENSG00000063660 ENSG00000120708 ENSG00000188157 ENSG00000146674 ENSG00000135775 ENSG00000163435 ENSG00000183048 ENSG00000076716 ENSG00000135318 ENSG00000138271 ENSG00000128039 ENSG00000173599 ENSG00000100994 ENSG00000129521 ENSG00000146648 ENSG00000151348 ENSG00000137700 ENSG00000067057 ENSG00000171004 ENSG00000179913 ENSG00000149260 ENSG00000125398 ENSG00000115677 ENSG00000176022…
HALLMARK_HEDGEHOG_SIGNALING	0.0159243	0.0346181	0.352488	-0.439716	-1.52185	31	ENSG00000118257 ENSG00000092964 ENSG00000126016 ENSG00000099250 ENSG00000075275 ENSG00000205336 ENSG00000105810 ENSG00000198910 ENSG00000087085 ENSG00000140332 ENSG00000187122 ENSG00000139970 ENSG00000100345
HALLMARK_HEME_METABOLISM	0.98	0.98374	0.0568864	0.149083	0.763635	187	ENSG00000023909 ENSG00000112146 ENSG00000007968 ENSG00000024862 ENSG00000159023 ENSG00000170385 ENSG00000123405 ENSG00000043093 ENSG00000133606 ENSG00000109854 ENSG00000065970 ENSG00000122741 ENSG00000075340 ENSG00000151414 ENSG00000162722 ENSG00000170180 ENSG00000100354 ENSG00000115317 ENSG00000004939 ENSG00000130830 ENSG00000158578 ENSG00000006459 ENSG00000164398 ENSG00000070182 ENSG00000110801…
HALLMARK_HYPOXIA	0.00113287	0.00435721	0.45506	-0.310657	-1.52728	182	ENSG00000063660 ENSG00000142871 ENSG00000198959 ENSG00000049759 ENSG00000170955 ENSG00000120708 ENSG00000081277 ENSG00000119699 ENSG00000169242 ENSG00000146674 ENSG00000116285 ENSG00000182718 ENSG00000156515 ENSG00000162772 ENSG00000118523 ENSG00000076716 ENSG00000100075 ENSG00000088002 ENSG00000108039 ENSG00000105135 ENSG00000146648 ENSG00000124145 ENSG00000137700 ENSG00000067057 ENSG00000131016…
HALLMARK_IL2_STAT5_SIGNALING	0.062603	0.12039	0.231127	-0.251841	-1.24689	194	ENSG00000171533 ENSG00000157483 ENSG00000156299 ENSG00000134531 ENSG00000198959 ENSG00000030419 ENSG00000163814 ENSG00000107130 ENSG00000273749 ENSG00000117595 ENSG00000136997 ENSG00000197879 ENSG00000124942 ENSG00000110651 ENSG00000146072 ENSG00000135318 ENSG00000185499 ENSG00000142156 ENSG00000198478 ENSG00000118785 ENSG00000106546 ENSG00000138448 ENSG00000023191 ENSG00000099250 ENSG00000170017…
HALLMARK_IL6_JAK_STAT3_SIGNALING	0.862129	0.943289	0.0462303	-0.182885	-0.792911	82	ENSG00000146072 ENSG00000138755 ENSG00000010278 ENSG00000169245 ENSG00000124334 ENSG00000135218 ENSG00000170581 ENSG00000175899 ENSG00000169248 ENSG00000006327 ENSG00000205755 ENSG00000105397 ENSG00000164400 ENSG00000111321 ENSG00000175354 ENSG00000163734 ENSG00000125347 ENSG00000134470
HALLMARK_INFLAMMATORY_RESPONSE	0.257851	0.379193	0.106323	-0.22041	-1.08961	190	ENSG00000139514 ENSG00000080493 ENSG00000174437 ENSG00000105855 ENSG00000136997 ENSG00000125657 ENSG00000198121 ENSG00000106178 ENSG00000038945 ENSG00000169851 ENSG00000138755 ENSG00000106546 ENSG00000102962 ENSG00000019169 ENSG00000173391 ENSG00000003989 ENSG00000169245 ENSG00000136868 ENSG00000121989 ENSG00000164136 ENSG00000117525 ENSG00000157227 ENSG00000164023 ENSG00000010327 ENSG00000105976…
HALLMARK_INTERFERON_ALPHA_RESPONSE	0.647368	0.82996	0.0597318	-0.205567	-0.914306	97	ENSG00000019582 ENSG00000108679 ENSG00000137200 ENSG00000165949 ENSG00000169245 ENSG00000002549 ENSG00000155363 ENSG00000164136 ENSG00000100911 ENSG00000170581 ENSG00000089127 ENSG00000104312 ENSG00000169248 ENSG00000140105 ENSG00000160932 ENSG00000182179 ENSG00000112773 ENSG00000125347 ENSG00000111912 ENSG00000234127 ENSG00000173786 ENSG00000078081
HALLMARK_INTERFERON_GAMMA_RESPONSE	0.530081	0.697475	0.0656814	-0.195862	-0.975886	198	ENSG00000019582 ENSG00000108679 ENSG00000204257 ENSG00000196735 ENSG00000138755 ENSG00000243649 ENSG00000118640 ENSG00000000971 ENSG00000137200 ENSG00000067057 ENSG00000165949 ENSG00000179583 ENSG00000149131 ENSG00000169245 ENSG00000002549 ENSG00000164136 ENSG00000114013 ENSG00000140968 ENSG00000102900 ENSG00000196126 ENSG00000100911 ENSG00000158321 ENSG00000170581 ENSG00000104312 ENSG00000128604…
HALLMARK_KRAS_SIGNALING_DN	0.000874931	0.00397696	0.477271	-0.337213	-1.61677	149	ENSG00000170477 ENSG00000149021 ENSG00000173898 ENSG00000100033 ENSG00000081277 ENSG00000115457 ENSG00000151690 ENSG00000128408 ENSG00000171401 ENSG00000171346 ENSG00000129991 ENSG00000135773 ENSG00000186081 ENSG00000173581 ENSG00000151090 ENSG00000068078 ENSG00000092969 ENSG00000129455 ENSG00000063176 ENSG00000005882 ENSG00000116039 ENSG00000198246 ENSG00000163209 ENSG00000170412 ENSG00000005243…
HALLMARK_KRAS_SIGNALING_UP	0.0270874	0.056432	0.352488	-0.267712	-1.31139	180	ENSG00000132640 ENSG00000134531 ENSG00000173801 ENSG00000184254 ENSG00000117472 ENSG00000146674 ENSG00000133216 ENSG00000131620 ENSG00000162896 ENSG00000104783 ENSG00000106991 ENSG00000048052 ENSG00000243649 ENSG00000000971 ENSG00000006611 ENSG00000073849 ENSG00000136235 ENSG00000144063 ENSG00000118785 ENSG00000135525 ENSG00000154122 ENSG00000099250 ENSG00000131016 ENSG00000125398 ENSG00000164171…
HALLMARK_MITOTIC_SPINDLE	0.0115126	0.027411	0.38073	-0.277809	-1.38406	199	ENSG00000075391 ENSG00000157483 ENSG00000156299 ENSG00000050820 ENSG00000154556 ENSG00000128283 ENSG00000151914 ENSG00000129116 ENSG00000101871 ENSG00000137497 ENSG00000170776 ENSG00000170037 ENSG00000079819 ENSG00000143776 ENSG00000126001 ENSG00000179604 ENSG00000179409 ENSG00000071205 ENSG00000085733 ENSG00000130640 ENSG00000038382 ENSG00000136068 ENSG00000115355 ENSG00000148180 ENSG00000205726…
HALLMARK_MTORC1_SIGNALING	0.502455	0.697475	0.0686326	-0.19831	-0.98799	199	ENSG00000137501 ENSG00000174437 ENSG00000115461 ENSG00000147155 ENSG00000140263 ENSG00000129521 ENSG00000127022 ENSG00000130204 ENSG00000137700 ENSG00000115946 ENSG00000100600 ENSG00000173486 ENSG00000117450 ENSG00000104738 ENSG00000116133 ENSG00000010278 ENSG00000099194 ENSG00000131473 ENSG00000168439 ENSG00000117461 ENSG00000105220 ENSG00000103365 ENSG00000146731 ENSG00000140105 ENSG00000001630…
HALLMARK_MYC_TARGETS_V1	1.78E-07	1.78E-06	0.690132	-0.395865	-1.97373	200	ENSG00000119335 ENSG00000106628 ENSG00000136997 ENSG00000135486 ENSG00000103342 ENSG00000204628 ENSG00000070756 ENSG00000205937 ENSG00000213585 ENSG00000143727 ENSG00000127022 ENSG00000166226 ENSG00000189091 ENSG00000166508 ENSG00000101361 ENSG00000115241 ENSG00000099901 ENSG00000171793 ENSG00000196305 ENSG00000132341 ENSG00000104738 ENSG00000143436 ENSG00000089157 ENSG00000111906 ENSG00000101911…
HALLMARK_MYC_TARGETS_V2	4.44E-05	0.000277669	0.557332	-0.498481	-2.02571	58	ENSG00000148840 ENSG00000132382 ENSG00000136997 ENSG00000070814 ENSG00000140263 ENSG00000100029 ENSG00000001497 ENSG00000101361 ENSG00000104738 ENSG00000179115 ENSG00000181163 ENSG00000166197 ENSG00000105447 ENSG00000052749 ENSG00000142733 ENSG00000184967 ENSG00000179958 ENSG00000130810 ENSG00000136718 ENSG00000135446 ENSG00000167085 ENSG00000163938 ENSG00000174669 ENSG00000114767 ENSG00000111641…
HALLMARK_MYOGENESIS	6.96E-07	5.80E-06	0.659444	-0.399851	-1.93497	163	ENSG00000166833 ENSG00000196576 ENSG00000082781 ENSG00000188130 ENSG00000166165 ENSG00000188157 ENSG00000018408 ENSG00000120896 ENSG00000146674 ENSG00000152137 ENSG00000130821 ENSG00000197879 ENSG00000198125 ENSG00000142192 ENSG00000161281 ENSG00000150093 ENSG00000173599 ENSG00000158186 ENSG00000182580 ENSG00000197905 ENSG00000121769 ENSG00000120885 ENSG00000099204 ENSG00000117519 ENSG00000148180…
HALLMARK_NOTCH_SIGNALING	0.0149608	0.0340019	0.38073	-0.467288	-1.59876	30	ENSG00000110092 ENSG00000110042 ENSG00000137486 ENSG00000157240 ENSG00000108773 ENSG00000112033 ENSG00000091073 ENSG00000101384 ENSG00000155760 ENSG00000143801 ENSG00000055130 ENSG00000148737 ENSG00000106003 ENSG00000205155 ENSG00000074181
HALLMARK_OXIDATIVE_PHOSPHORYLATION	0.98374	0.98374	0.0369161	-0.150666	-0.750697	198	ENSG00000167969 ENSG00000131143 ENSG00000213585 ENSG00000143153 ENSG00000004799 ENSG00000090266 ENSG00000148672 ENSG00000005022 ENSG00000167792 ENSG00000110090 ENSG00000072778 ENSG00000127884 ENSG00000105220 ENSG00000164951 ENSG00000146701 ENSG00000110717 ENSG00000099795 ENSG00000124275 ENSG00000167468 ENSG00000112996 ENSG00000132305 ENSG00000099624 ENSG00000069535 ENSG00000010256 ENSG00000073578…
HALLMARK_P53_PATHWAY	0.002665	0.00740278	0.431708	-0.300498	-1.48942	195	ENSG00000115884 ENSG00000196576 ENSG00000169908 ENSG00000177106 ENSG00000142627 ENSG00000206075 ENSG00000149418 ENSG00000125657 ENSG00000143819 ENSG00000147889 ENSG00000162772 ENSG00000175793 ENSG00000128422 ENSG00000204628 ENSG00000110651 ENSG00000142192 ENSG00000169738 ENSG00000137975 ENSG00000184916 ENSG00000118640 ENSG00000174307 ENSG00000112378 ENSG00000147883 ENSG00000129455 ENSG00000123124…
HALLMARK_PANCREAS_BETA_CELLS	0.357798	0.51114	0.106323	0.318915	1.07296	24	ENSG00000125851 ENSG00000077279 ENSG00000162992 ENSG00000114902 ENSG00000140612 ENSG00000077264 ENSG00000121351 ENSG00000204103 ENSG00000136854 ENSG00000100604 ENSG00000140319 ENSG00000006071
HALLMARK_PEROXISOME	0.0809859	0.149974	0.208955	-0.290009	-1.28578	96	ENSG00000149021 ENSG00000165092 ENSG00000211452 ENSG00000070756 ENSG00000088002 ENSG00000140284 ENSG00000075223 ENSG00000132535 ENSG00000171793 ENSG00000117450 ENSG00000116133 ENSG00000125454 ENSG00000095321 ENSG00000162496 ENSG00000114770 ENSG00000139197 ENSG00000170231 ENSG00000124587 ENSG00000214253 ENSG00000104823 ENSG00000142655 ENSG00000116171 ENSG00000117528 ENSG00000131779 ENSG00000013364…
HALLMARK_PI3K_AKT_MTOR_SIGNALING	0.933566	0.972465	0.0426734	-0.16777	-0.750265	99	ENSG00000156299 ENSG00000175793 ENSG00000146648 ENSG00000127445 ENSG00000161203 ENSG00000156049 ENSG00000137713 ENSG00000117461 ENSG00000170581 ENSG00000124762 ENSG00000130159 ENSG00000127191 ENSG00000278540 ENSG00000135446 ENSG00000078295 ENSG00000179218 ENSG00000142208 ENSG00000123374 ENSG00000103197 ENSG00000130669 ENSG00000174775 ENSG00000141522 ENSG00000117394 ENSG00000166598
HALLMARK_PROTEIN_SECRETION	0.867826	0.943289	0.0457704	-0.182696	-0.811208	95	ENSG00000151914 ENSG00000135775 ENSG00000125991 ENSG00000111057 ENSG00000042753 ENSG00000146648 ENSG00000122705 ENSG00000136193 ENSG00000163399 ENSG00000076554 ENSG00000116039 ENSG00000161203 ENSG00000138674
HALLMARK_REACTIVE_OXYGEN_SPECIES_PATHWAY	0.792793	0.943289	0.0619763	0.201713	0.808813	49	ENSG00000152804 ENSG00000129355 ENSG00000023909 ENSG00000197971 ENSG00000134248 ENSG00000271303 ENSG00000182511 ENSG00000112096 ENSG00000172939 ENSG00000023572 ENSG00000104687 ENSG00000065518
HALLMARK_SPERMATOGENESIS	0.0904762	0.161565	0.231127	0.267333	1.24308	103	ENSG00000204390 ENSG00000109832 ENSG00000115145 ENSG00000141096 ENSG00000006634 ENSG00000087586 ENSG00000177182 ENSG00000132141 ENSG00000104112 ENSG00000169291 ENSG00000133101 ENSG00000121058 ENSG00000032742 ENSG00000096717 ENSG00000177156 ENSG00000006047 ENSG00000173744 ENSG00000089250 ENSG00000121152 ENSG00000007350 ENSG00000211460 ENSG00000111305 ENSG00000100206 ENSG00000143450 ENSG00000100526…
HALLMARK_TGF_BETA_SIGNALING	0.124771	0.194954	0.169571	-0.327675	-1.27217	52	ENSG00000018408 ENSG00000039068 ENSG00000137936 ENSG00000106991 ENSG00000104067 ENSG00000115170 ENSG00000124225 ENSG00000125968 ENSG00000101665 ENSG00000168036 ENSG00000137834 ENSG00000177426
HALLMARK_TNFA_SIGNALING_VIA_NFKB	0.00248804	0.00731777	0.431708	-0.300003	-1.49463	199	ENSG00000142871 ENSG00000110092 ENSG00000137267 ENSG00000169242 ENSG00000136997 ENSG00000125657 ENSG00000162772 ENSG00000138166 ENSG00000124225 ENSG00000124145 ENSG00000171621 ENSG00000123358 ENSG00000173391 ENSG00000169245 ENSG00000110218 ENSG00000117525 ENSG00000136826 ENSG00000118515 ENSG00000104312 ENSG00000169248 ENSG00000122877 ENSG00000142178 ENSG00000124762 ENSG00000041982 ENSG00000153234…
HALLMARK_UNFOLDED_PROTEIN_RESPONSE	0.00382362	0.0100622	0.431708	-0.337976	-1.54537	110	ENSG00000137267 ENSG00000162772 ENSG00000167658 ENSG00000130520 ENSG00000109501 ENSG00000059573 ENSG00000179409 ENSG00000101361 ENSG00000196305 ENSG00000114867 ENSG00000174851 ENSG00000181163 ENSG00000149428 ENSG00000138674 ENSG00000166197 ENSG00000038358 ENSG00000101199 ENSG00000175334 ENSG00000113407 ENSG00000134109 ENSG00000089280 ENSG00000080802 ENSG00000179218 ENSG00000088247 ENSG00000114767…
HALLMARK_UV_RESPONSE_DN	0.00010065	0.000559169	0.538434	-0.375536	-1.76127	137	ENSG00000142871 ENSG00000153904 ENSG00000139514 ENSG00000115963 ENSG00000136997 ENSG00000101333 ENSG00000182718 ENSG00000198121 ENSG00000115461 ENSG00000157110 ENSG00000143776 ENSG00000160293 ENSG00000141736 ENSG00000109452 ENSG00000182979 ENSG00000104067 ENSG00000125968 ENSG00000147862 ENSG00000099250 ENSG00000115380 ENSG00000170430 ENSG00000121989 ENSG00000115641 ENSG00000088812 ENSG00000101665…
HALLMARK_UV_RESPONSE_UP	0.151007	0.228798	0.145516	-0.246002	-1.16979	145	ENSG00000165272 ENSG00000115457 ENSG00000115694 ENSG00000143819 ENSG00000162772 ENSG00000130821 ENSG00000042753 ENSG00000147883 ENSG00000132535 ENSG00000139644 ENSG00000123358 ENSG00000166592 ENSG00000116096 ENSG00000175416 ENSG00000157227 ENSG00000111181 ENSG00000153094 ENSG00000168439 ENSG00000214026 ENSG00000131748 ENSG00000189221 ENSG00000113407 ENSG00000125740 ENSG00000163902 ENSG00000178980…
HALLMARK_WNT_BETA_CATENIN_SIGNALING	0.00818801	0.02047	0.38073	-0.449274	-1.62354	37	ENSG00000136997 ENSG00000184916 ENSG00000107984 ENSG00000157240 ENSG00000108773 ENSG00000168036 ENSG00000112033 ENSG00000163517 ENSG00000213923 ENSG00000141510 ENSG00000101384 ENSG00000143801 ENSG00000196498 ENSG00000055130 ENSG00000185920 ENSG00000081059
HALLMARK_XENOBIOTIC_METABOLISM	0.00214369	0.00714564	0.431708	-0.302864	-1.48894	183	ENSG00000050820 ENSG00000142627 ENSG00000173801 ENSG00000174437 ENSG00000143819 ENSG00000167600 ENSG00000133313 ENSG00000109814 ENSG00000088826 ENSG00000093010 ENSG00000169738 ENSG00000130203 ENSG00000173599 ENSG00000243649 ENSG00000108602 ENSG00000143727 ENSG00000165795 ENSG00000108846 ENSG00000004799 ENSG00000092969 ENSG00000108242 ENSG00000124067 ENSG00000139644 ENSG00000159228 ENSG00000166743…

## Sheet: SuppData5
	logFC	AveExpr	t	P.Value	adj.P.Val	B	gene_name
ENSG00000000003	-0.479827	2.74629	-1.53327	0.13152	0.496967	-4.92673	TSPAN6
ENSG00000000419	0.847533	4.19793	2.17224	0.0346117	0.290927	-3.92756	DPM1
ENSG00000000457	0.445383	2.69013	1.57342	0.121937	0.483056	-4.8569	SCYL3
ENSG00000000460	0.459464	2.71926	1.41045	0.164604	0.54002	-5.08223	C1orf112
ENSG00000000938	0.743704	8.76612	1.16769	0.248475	0.624587	-5.46526	FGR
ENSG00000000971	-1.74601	1.9582	-3.96349	0.000235303	0.0387774	0.488908	CFH
ENSG00000001036	0.00484083	4.80661	0.0228098	0.981893	0.993647	-6.14991	FUCA2
ENSG00000001084	-0.388197	5.48145	-0.894507	0.375342	0.726848	-5.77973	GCLC
ENSG00000001167	0.583932	4.46618	1.26089	0.213206	0.587623	-5.36565	NFYA
ENSG00000001460	-0.360462	2.62277	-0.928168	0.357785	0.716274	-5.61053	STPG1
ENSG00000001461	-0.272831	3.71302	-1.02405	0.310748	0.678506	-5.59837	NIPAL3
ENSG00000001497	-0.583891	1.23793	-1.52557	0.133426	0.499735	-4.83281	LAS1L
ENSG00000001561	0.672097	2.24033	1.57347	0.121925	0.483056	-4.82529	ENPP4
ENSG00000001617	-0.836145	1.68264	-1.55467	0.12634	0.486608	-4.82391	SEMA3F
ENSG00000001626	-0.850241	6.43333	-1.36402	0.178677	0.554462	-5.27617	CFTR
ENSG00000001629	0.0430745	4.78069	0.125099	0.900948	0.969983	-6.13822	ANKIB1
ENSG00000001630	-0.319129	3.18077	-1.04311	0.301919	0.672252	-5.54359	CYP51A1
ENSG00000001631	-0.296713	4.62855	-0.960898	0.341233	0.704151	-5.69923	KRIT1
ENSG00000002016	0.190108	3.29774	0.457953	0.648973	0.87814	-5.96625	RAD52
ENSG00000002330	0.0178183	2.56168	0.0340541	0.97297	0.991795	-6.01164	BAD
ENSG00000002549	-0.575637	5.85242	-1.13432	0.262076	0.637694	-5.54424	LAP3
ENSG00000002586	-0.42647	6.33804	-1.24368	0.219423	0.593382	-5.42703	CD99
ENSG00000002587	-0.943375	1.95415	-1.9518	0.0565813	0.358126	-4.22024	HS3ST1
ENSG00000002726	-0.115373	0.300858	-0.186279	0.852981	0.956383	-5.82174	AOC1
ENSG00000002746	-0.359244	0.121533	-0.528654	0.599388	0.855556	-5.70862	HECW1
ENSG00000002822	-0.539099	4.24747	-1.36656	0.177885	0.553663	-5.24029	MAD1L1
ENSG00000002834	0.208848	6.83968	0.674602	0.50304	0.806498	-5.94244	LASP1
ENSG00000002919	0.218402	4.89132	0.629664	0.531785	0.821208	-5.95727	SNX11
ENSG00000002933	-0.017176	3.55992	-0.0291977	0.976823	0.992526	-6.0899	TMEM176A
ENSG00000003056	0.245128	7.12944	0.662614	0.510625	0.810258	-5.94521	M6PR
ENSG00000003096	-0.272661	-1.78215	-0.547699	0.586338	0.848907	-5.63374	KLHL13
ENSG00000003147	-0.454935	3.33691	-1.31074	0.195941	0.57033	-5.26165	ICA1
ENSG00000003249	-0.944618	-1.01562	-1.95835	0.0557868	0.356228	-4.08458	DBNDD1
ENSG00000003393	0.0389604	4.04398	0.131661	0.895781	0.968408	-6.1063	ALS2
ENSG00000003400	0.110044	5.13479	0.397973	0.692347	0.895023	-6.07984	CASP10
ENSG00000003402	-0.0391276	9.90053	-0.157108	0.875793	0.962569	-6.06597	CFLAR
ENSG00000003436	-0.395484	5.9609	-1.26503	0.211731	0.586478	-5.40265	TFPI
ENSG00000003509	0.295665	3.2047	0.919657	0.362173	0.719623	-5.65141	NDUFAF7
ENSG00000003756	-0.079187	7.52222	-0.329941	0.742824	0.915899	-6.09931	RBM5
ENSG00000003987	-0.652984	2.02779	-1.61246	0.113165	0.470122	-4.76752	MTMR7
ENSG00000003989	-1.73771	-0.36527	-3.41515	0.00127428	0.0783327	-0.982383	SLC7A2
ENSG00000004059	0.295078	4.84948	0.806109	0.424002	0.759442	-5.82765	ARF5
ENSG00000004139	0.363685	1.46089	1.14546	0.257479	0.633777	-5.30382	SARM1
ENSG00000004142	-0.0457028	3.03792	-0.101714	0.919391	0.976172	-6.04437	POLDIP2
ENSG00000004399	-0.763076	5.54726	-1.77611	0.0818066	0.41298	-4.67713	PLXND1
ENSG00000004455	-0.210991	5.58424	-0.800075	0.427457	0.761183	-5.85521	AK2
ENSG00000004468	-0.00405436	3.33607	-0.0115243	0.990851	0.996961	-6.07086	CD38
ENSG00000004478	-0.298778	4.68122	-0.599666	0.55144	0.832493	-5.9732	FKBP4
ENSG00000004487	0.262656	2.78798	0.830344	0.410296	0.752133	-5.69732	KDM1A
ENSG00000004534	-0.240996	5.25061	-0.815291	0.418777	0.756293	-5.84116	RBM6
ENSG00000004660	1.27409	2.93434	3.22435	0.00222776	0.0951622	-1.50945	CAMKK1
ENSG00000004700	0.50429	3.20798	1.22771	0.225312	0.598763	-5.34024	RECQL
ENSG00000004766	-0.321744	4.03783	-0.785593	0.435817	0.767301	-5.82254	VPS50
ENSG00000004777	-1.04657	1.64416	-2.20719	0.0319247	0.282739	-3.74094	ARHGAP33
ENSG00000004779	0.593014	2.55255	1.00716	0.318714	0.685358	-5.52431	NDUFAB1
ENSG00000004799	-1.22124	1.79397	-2.1948	0.0328552	0.287109	-3.77138	PDK4
ENSG00000004809	-0.103555	1.59171	-0.223509	0.824051	0.945276	-5.90423	SLC22A16
ENSG00000004838	-1.95532	2.66192	-3.85038	0.000336519	0.0452289	0.165247	ZMYND10
ENSG00000004846	-0.199874	1.05875	-0.386558	0.700726	0.898767	-5.81812	ABCB5
ENSG00000004848	-0.240234	0.671087	-0.364043	0.717363	0.905514	-5.79887	ARX
ENSG00000004864	1.08434	7.6835	2.62292	0.0115298	0.180907	-3.01717	SLC25A13
ENSG00000004866	-0.625412	3.32058	-1.47843	0.145573	0.514966	-5.04269	ST7
ENSG00000004897	-0.052613	5.71855	-0.209734	0.834729	0.94909	-6.14709	CDC27
ENSG00000004939	0.383868	2.437	0.970047	0.336698	0.700935	-5.5487	SLC4A1
ENSG00000004961	0.318139	1.23058	0.694116	0.490826	0.800248	-5.67414	HCCS
ENSG00000004975	-0.290137	5.09391	-1.04956	0.298975	0.670234	-5.62848	DVL2
ENSG00000005001	-2.48009	3.69986	-3.39872	0.00133793	0.080251	-1.08987	PRSS22
ENSG00000005007	-0.169259	5.35764	-0.523512	0.602934	0.857467	-6.02911	UPF1
ENSG00000005020	0.432808	6.76283	1.02204	0.311687	0.679581	-5.65999	SKAP2
ENSG00000005022	-0.446229	5.43227	-1.11504	0.270169	0.643524	-5.56567	SLC25A5
ENSG00000005059	0.297578	3.26764	0.752955	0.455012	0.779209	-5.7892	MCUB
ENSG00000005075	0.519352	3.44863	1.2262	0.225875	0.599602	-5.35295	POLR2J
ENSG00000005100	-0.122147	1.27867	-0.330588	0.742339	0.915848	-5.85267	DHX33
ENSG00000005108	-0.989711	-1.21577	-1.93395	0.0587961	0.362827	-4.12234	THSD7A
ENSG00000005156	-0.0427606	5.00041	-0.116	0.908118	0.971486	-6.14751	LIG3
ENSG00000005175	0.603551	3.65049	1.34226	0.185581	0.560436	-5.23118	RPAP3
ENSG00000005187	0.101731	6.22256	0.32614	0.745681	0.917276	-6.11809	ACSM3
ENSG00000005189	-0.340808	3.59185	-0.702075	0.485892	0.797277	-5.85639	REXO5
ENSG00000005194	-0.456625	2.68927	-1.0008	0.321746	0.688394	-5.54973	CIAPIN1
ENSG00000005206	-0.334016	3.68169	-0.768391	0.445874	0.773464	-5.81295	SPPL2B
ENSG00000005238	0.739546	4.29797	1.64564	0.106118	0.458021	-4.8381	FAM214B
ENSG00000005243	-1.18083	-1.31167	-1.91977	0.0606092	0.36702	-4.14495	COPZ2
ENSG00000005249	-0.153824	-0.32948	-0.269454	0.788691	0.934333	-5.77743	PRKAR2B
ENSG00000005302	0.385068	5.16234	1.07564	0.287256	0.658455	-5.59432	MSL3
ENSG00000005339	-0.503586	8.80033	-1.21653	0.229501	0.604018	-5.40716	CREBBP
ENSG00000005379	0.31301	5.03691	0.692263	0.491979	0.800383	-5.91704	TSPOAP1
ENSG00000005381	-0.487459	1.12089	-0.849889	0.399443	0.743408	-5.55852	MPO
ENSG00000005436	0.195443	2.94387	0.548204	0.585995	0.8487	-5.8936	GCFC2
ENSG00000005448	-0.92975	1.656	-1.62934	0.109533	0.463628	-4.71391	WDR54
ENSG00000005469	0.0436774	2.0259	0.101745	0.919367	0.976172	-5.95994	CROT
ENSG00000005471	-0.576312	-0.838021	-0.845288	0.401982	0.745011	-5.46509	ABCB4
ENSG00000005483	0.559736	7.86518	1.75679	0.0850833	0.421344	-4.68722	KMT2E
ENSG00000005486	-0.0918609	6.13938	-0.216894	0.829175	0.947283	-6.14413	RHBDD2
ENSG00000005700	-0.311843	3.90462	-0.863664	0.391901	0.738096	-5.75143	IBTK
ENSG00000005801	0.129333	3.86422	0.386985	0.700412	0.898649	-6.03313	ZNF195
ENSG00000005810	0.321591	4.99677	1.09789	0.277519	0.650055	-5.57223	MYCBP2
ENSG00000005812	0.793953	4.31352	2.22139	0.0308871	0.278673	-3.83596	FBXL3
ENSG00000005844	0.648624	5.35371	1.91734	0.0609238	0.368395	-4.42416	ITGAL
ENSG00000005882	-1.31942	0.504328	-2.34584	0.022996	0.244736	-3.42108	PDK2
ENSG00000005884	-0.9762	3.2759	-2.67113	0.0101782	0.173519	-2.86107	ITGA3
ENSG00000005889	0.378218	6.06854	1.30111	0.199191	0.5732	-5.35194	ZFX
ENSG00000005893	0.752202	6.79739	1.8755	0.0665766	0.381657	-4.50516	LAMP2
ENSG00000005961	-0.41038	-0.937299	-0.917109	0.363494	0.720382	-5.40499	ITGA2B
ENSG00000005981	0.55033	3.18012	1.36799	0.177438	0.55299	-5.1668	ASB4
ENSG00000006007	-0.113713	3.87226	-0.348741	0.72875	0.909752	-6.04787	GDE1
ENSG00000006015	-0.308565	3.21949	-1.16268	0.250487	0.626764	-5.42352	REX1BD
ENSG00000006016	0.167191	1.68329	0.267127	0.790472	0.93493	-5.90183	CRLF1
ENSG00000006025	-0.93719	0.538581	-1.67926	0.0993489	0.446192	-4.5756	OSBPL7
ENSG00000006042	-0.883492	0.690706	-1.56998	0.122734	0.483599	-4.74003	TMEM98
ENSG00000006047	0.667037	2.79605	1.15943	0.251794	0.62809	-5.38499	YBX2
ENSG00000006062	-0.0940682	2.43213	-0.257869	0.797568	0.937044	-5.96867	MAP3K14
ENSG00000006071	-0.194796	1.14562	-0.45747	0.649317	0.878231	-5.7964	ABCC8
ENSG00000006118	-0.706554	4.32229	-1.97565	0.0537331	0.351621	-4.31021	TMEM132A
ENSG00000006125	-0.595785	6.74976	-1.6247	0.110523	0.465583	-4.9115	AP2B1
ENSG00000006194	0.0250568	2.83155	0.0835119	0.933778	0.980111	-6.02961	ZNF263
ENSG00000006210	-0.9539	0.11974	-2.02914	0.0477918	0.334502	-3.99188	CX3CL1
ENSG00000006282	0.333551	3.99767	0.938828	0.352338	0.711775	-5.68371	SPATA20
ENSG00000006283	0.273053	0.397363	0.666013	0.508468	0.809569	-5.63486	CACNA1G
ENSG00000006327	-0.5817	2.50458	-1.00585	0.319338	0.686052	-5.52982	TNFRSF12A
ENSG00000006377	0.824695	1.16839	1.94502	0.0574136	0.359717	-4.17289	DLX6
ENSG00000006432	-1.53149	0.674605	-3.23512	0.00215954	0.0942532	-1.43813	MAP3K9
ENSG00000006451	-0.332317	4.88078	-0.815193	0.418833	0.756309	-5.83292	RALA
ENSG00000006453	0.379348	4.92136	1.29342	0.201818	0.576043	-5.34525	BAIAP2L1
ENSG00000006459	0.521615	4.59196	1.65772	0.103644	0.453823	-4.83408	KDM7A
ENSG00000006468	-1.11452	-0.463549	-1.69824	0.0956852	0.440865	-4.50892	ETV1
ENSG00000006530	-0.106973	6.08136	-0.425691	0.672162	0.886708	-6.08266	AGK
ENSG00000006534	-0.568188	3.99109	-1.21818	0.22888	0.60328	-5.40725	ALDH3B1
ENSG00000006555	-0.389707	1.69006	-1.07429	0.287856	0.658863	-5.39827	TTC22
ENSG00000006576	0.900412	3.74587	3.0563	0.00359283	0.111651	-1.95908	PHTF2
ENSG00000006607	-0.847123	4.37575	-2.32347	0.0242658	0.250135	-3.64948	FARP2
ENSG00000006611	-2.32565	-1.1884	-3.05809	0.00357484	0.111502	-1.85255	USH1C
ENSG00000006625	0.0291347	1.10619	0.0527281	0.958159	0.987417	-5.88944	GGCT
ENSG00000006634	1.45006	4.42506	2.97286	0.0045317	0.122206	-2.17464	DBF4
ENSG00000006638	0.423881	-0.522291	0.787404	0.434767	0.766503	-5.51549	TBXA2R
ENSG00000006652	0.112036	8.7708	0.32979	0.742938	0.915971	-6.06514	IFRD1
ENSG00000006659	-0.100942	0.634817	-0.186735	0.852625	0.956144	-5.84195	LGALS14
ENSG00000006695	0.138176	3.01121	0.416274	0.678993	0.889682	-5.96238	COX10
ENSG00000006704	-0.805757	2.2774	-2.33211	0.0237681	0.24811	-3.53121	GTF2IRD1
ENSG00000006712	-0.0578418	5.64408	-0.1633	0.870942	0.962502	-6.15393	PAF1
ENSG00000006715	-0.13745	5.83801	-0.519762	0.605526	0.858632	-6.03658	VPS41
ENSG00000006740	-1.25976	0.818222	-2.96676	0.00460865	0.12286	-2.08715	ARHGAP44
ENSG00000006744	-1.0793	3.43462	-3.04356	0.0037233	0.113083	-1.99104	ELAC2
ENSG00000006747	-0.468033	4.21893	-1.23203	0.223709	0.597057	-5.4033	SCIN
ENSG00000006756	-0.193762	3.73494	-0.65249	0.517077	0.813624	-5.89521	ARSD
ENSG00000006757	-0.0904966	2.23504	-0.2939	0.770052	0.927374	-5.94257	PNPLA4
ENSG00000006831	0.212159	5.2766	0.611638	0.543552	0.828409	-5.9786	ADIPOR2
ENSG00000006837	0.0543748	4.45562	0.111904	0.911348	0.972952	-6.12941	CDKL3
ENSG00000007001	-0.00556602	-0.789165	-0.00954999	0.992418	0.997279	-5.79415	UPP2
ENSG00000007038	-0.395516	-1.39931	-0.683041	0.497738	0.80279	-5.56434	PRSS21
ENSG00000007047	0.173242	4.79433	0.62747	0.53321	0.822037	-5.9553	MARK4
ENSG00000007062	-2.22203	2.65933	-3.79913	0.000395145	0.0495907	0.0218003	PROM1
ENSG00000007080	-1.01035	3.3272	-2.25422	0.0286009	0.269891	-3.74585	CCDC124
ENSG00000007129	2.11327	0.733315	3.81826	0.000372188	0.0481924	0.0788455	CEACAM21
ENSG00000007168	0.145695	7.56948	0.740877	0.462238	0.782547	-5.88596	PAFAH1B1
ENSG00000007171	-1.22454	-0.263001	-1.87484	0.0666685	0.381782	-4.24139	NOS2
ENSG00000007174	-1.5612	2.83389	-3.02051	0.00397069	0.115454	-2.02558	DNAH9
ENSG00000007202	-0.61881	5.64684	-2.20698	0.0319405	0.282739	-3.90558	KIAA0100
ENSG00000007237	0.295729	6.39867	0.729837	0.4689	0.786136	-5.90661	AC005747.1
ENSG00000007255	0.852116	0.0596424	1.4043	0.166419	0.541869	-4.93525	TRAPPC6A
ENSG00000007264	-0.560364	2.83093	-0.972124	0.335674	0.700325	-5.59112	MATK
ENSG00000007306	-0.966305	-0.411012	-1.38861	0.171113	0.546999	-4.93326	CEACAM7
ENSG00000007312	1.02343	-0.768253	1.44364	0.155084	0.526434	-4.84893	CD79B
ENSG00000007314	0.908192	-0.925886	1.41028	0.164655	0.540077	-4.88689	SCN4A
ENSG00000007341	0.64397	4.63318	1.98738	0.0523784	0.348176	-4.28732	ST7L
ENSG00000007350	0.91046	2.10118	1.37443	0.175446	0.551322	-5.08318	TKTL1
ENSG00000007372	-0.0712668	1.89843	-0.13151	0.8959	0.968408	-5.94746	PAX6
ENSG00000007376	0.212678	0.945863	0.450701	0.654156	0.879921	-5.78761	RPUSD1
ENSG00000007384	-2.13236	1.47511	-4.18486	0.000115386	0.0315282	1.11678	RHBDF1
ENSG00000007392	0.165254	4.54108	0.604021	0.548564	0.830727	-5.9616	LUC7L
ENSG00000007402	-0.0874044	-1.22931	-0.19785	0.843966	0.952411	-5.76382	CACNA2D2
ENSG00000007516	-1.62535	2.59652	-3.33183	0.00162958	0.0849231	-1.23582	BAIAP3
ENSG00000007520	-0.0508644	1.69769	-0.0966532	0.923389	0.97712	-5.93514	TSR3
ENSG00000007541	-1.05762	3.22353	-2.36827	0.021783	0.238594	-3.51037	PIGQ
ENSG00000007545	-0.0150727	2.7138	-0.033213	0.973637	0.991876	-6.02303	CRAMP1
ENSG00000007866	-1.03345	0.616325	-1.82642	0.073767	0.396711	-4.35178	TEAD3
ENSG00000007923	-0.457443	3.57293	-1.09364	0.279361	0.651391	-5.52182	DNAJC11
ENSG00000007933	-0.807898	1.25465	-1.35047	0.182954	0.558245	-5.06155	FMO3
ENSG00000007944	1.11441	5.19948	2.22248	0.0308083	0.278673	-3.85281	MYLIP
ENSG00000007968	0.66503	1.05245	1.44265	0.155362	0.526625	-4.92617	E2F2
ENSG00000008018	0.839201	5.08201	1.77168	0.0825487	0.415289	-4.66075	PSMB1
ENSG00000008056	1.0811	0.982048	2.10628	0.0402278	0.311403	-3.8804	SYN1
ENSG00000008083	0.594965	5.62305	1.59871	0.116194	0.475711	-4.94625	JARID2
ENSG00000008086	-0.277806	5.52779	-0.810405	0.421552	0.757879	-5.84927	CDKL5
ENSG00000008118	-0.296892	3.74201	-0.560236	0.577823	0.844621	-5.94899	CAMK1G
ENSG00000008128	-0.00284967	5.6997	-0.0106093	0.991577	0.997202	-6.16819	CDK11A
ENSG00000008130	0.141194	8.17715	0.306442	0.760542	0.923713	-6.08947	NADK
ENSG00000008226	-0.450743	3.80549	-1.03307	0.306546	0.675395	-5.5941	DLEC1
ENSG00000008256	0.470642	2.82499	1.20437	0.234125	0.60939	-5.33872	CYTH3
ENSG00000008277	-0.213507	0.329504	-0.375914	0.708573	0.901886	-5.77849	ADAM22
ENSG00000008282	0.153726	4.51948	0.549014	0.585443	0.848538	-5.98754	SYPL1
ENSG00000008283	-0.570281	2.88441	-1.39817	0.16824	0.543979	-5.12001	CYB561
ENSG00000008294	0.122899	9.26117	0.454445	0.651478	0.878854	-6.00179	SPAG9
ENSG00000008300	-0.206871	-1.22725	-0.465218	0.643798	0.874957	-5.68592	CELSR3
ENSG00000008311	0.414986	1.54538	1.02462	0.31048	0.678457	-5.42681	AASS
ENSG00000008323	-0.602863	5.28276	-1.26881	0.210392	0.58586	-5.39172	PLEKHG6
ENSG00000008324	0.927424	1.81786	1.87515	0.0666257	0.381748	-4.33054	SS18L2
ENSG00000008382	-0.62412	2.51225	-1.25731	0.214491	0.588931	-5.26722	MPND
ENSG00000008394	-0.0298265	5.57115	-0.0746007	0.94083	0.982331	-6.16122	MGST1
ENSG00000008405	0.201176	3.51738	0.558033	0.579315	0.845478	-5.93215	CRY1
ENSG00000008438	1.76711	1.61932	2.47307	0.0168428	0.212358	-3.19911	PGLYRP1
ENSG00000008441	-1.1237	1.65659	-2.60786	0.0119845	0.182565	-2.925	NFIX
ENSG00000008513	0.0255637	6.91457	0.0864376	0.931464	0.979274	-6.15988	ST3GAL1
ENSG00000008516	0.487987	6.18783	0.819924	0.416156	0.754776	-5.84028	MMP25
ENSG00000008517	0.554719	3.93895	1.34395	0.18504	0.560135	-5.23951	IL32
ENSG00000008710	-1.22133	4.23366	-2.722	0.00891113	0.164476	-2.78311	PKD1
ENSG00000008735	0.0723102	-0.692366	0.144479	0.885703	0.965553	-5.78756	MAPK8IP2
ENSG00000008838	-0.434885	5.22431	-1.42652	0.159941	0.533989	-5.19082	MED24
ENSG00000008853	-0.585216	1.98757	-1.38361	0.172632	0.549498	-5.07397	RHOBTB2
ENSG00000008869	-0.371693	5.44208	-0.984842	0.329449	0.695179	-5.69818	HEATR5B
ENSG00000008952	0.977265	6.2621	3.15518	0.00271656	0.102705	-1.75226	SEC62
ENSG00000008988	-0.163667	7.58354	-0.509493	0.612651	0.86136	-6.02399	RPS20
ENSG00000009307	0.278994	7.46735	0.912623	0.365826	0.721698	-5.75023	CSDE1
ENSG00000009335	0.0365368	4.50375	0.118038	0.906511	0.971154	-6.12817	UBE3C
ENSG00000009413	-0.218218	6.75706	-0.612341	0.54309	0.828176	-5.98411	REV3L
ENSG00000009694	1.0034	0.0551831	1.50913	0.137568	0.505673	-4.79311	TENM1
ENSG00000009724	0.314249	0.780639	0.743598	0.460604	0.781361	-5.60774	MASP2
ENSG00000009765	0.368942	1.17778	0.80526	0.424487	0.759442	-5.5881	IYD
ENSG00000009780	-0.195626	4.19415	-0.539405	0.592004	0.850807	-5.98691	FAM76A
ENSG00000009790	0.211582	6.73843	0.631598	0.53053	0.820517	-5.96945	TRAF3IP3
ENSG00000009830	-0.44	3.65366	-1.06043	0.29405	0.664758	-5.55877	POMT2
ENSG00000009844	0.609415	3.27437	1.76204	0.0841827	0.418604	-4.60737	VTA1
ENSG00000009950	0.226434	1.16632	0.6216	0.537033	0.824629	-5.71098	MLXIPL
ENSG00000009954	-0.117297	3.09579	-0.349543	0.728152	0.909284	-5.99679	BAZ1B
ENSG00000010017	0.60794	4.88486	1.50624	0.138306	0.506338	-5.05906	RANBP9
ENSG00000010030	-0.510288	2.37744	-1.05714	0.295535	0.666159	-5.4724	ETV7
ENSG00000010072	0.41236	2.80604	1.09384	0.279272	0.651276	-5.45938	SPRTN
ENSG00000010165	-0.710766	1.82745	-1.72264	0.0911427	0.431643	-4.58471	EEF1AKNMT
ENSG00000010219	-0.226551	1.11531	-0.322264	0.748598	0.918618	-5.84816	DYRK4
ENSG00000010244	0.230388	7.67194	0.792688	0.43171	0.764885	-5.84391	ZNF207
ENSG00000010256	-0.151301	4.91125	-0.502836	0.61729	0.863417	-6.02825	UQCRC1
ENSG00000010270	0.422399	5.21216	1.62422	0.110625	0.465647	-4.90538	STARD3NL
ENSG00000010278	-0.612877	5.98748	-1.37441	0.17545	0.551322	-5.26619	CD9
ENSG00000010282	-1.42744	-0.535215	-2.43317	0.0185901	0.222522	-3.22099	HHATL
ENSG00000010292	0.30195	3.27153	0.77063	0.444557	0.772558	-5.77535	NCAPD2
ENSG00000010295	0.612066	2.62509	1.85055	0.0701534	0.389568	-4.42289	IFFO1
ENSG00000010310	-0.478585	3.81736	-1.19856	0.236356	0.612087	-5.42014	GIPR
ENSG00000010318	-0.0803552	3.10175	-0.210781	0.833916	0.94909	-6.03433	PHF7
ENSG00000010322	0.0481955	4.58381	0.158455	0.874737	0.962569	-6.1278	NISCH
ENSG00000010327	-0.427134	4.47512	-0.946252	0.348576	0.708367	-5.70433	STAB1
ENSG00000010361	-0.52879	3.02533	-1.23374	0.223076	0.596909	-5.33278	FUZ
ENSG00000010379	-0.575161	0.81198	-0.866997	0.39009	0.737355	-5.52438	SLC6A13
ENSG00000010404	0.169082	6.82014	0.622423	0.536496	0.824348	-5.97661	IDS
ENSG00000010438	-1.24893	-0.892662	-2.18231	0.0338175	0.290243	-3.69512	PRSS3
ENSG00000010539	-0.187432	5.08791	-0.660116	0.512213	0.811407	-5.94795	ZNF200
ENSG00000010610	0.242406	4.57356	0.62386	0.535559	0.823762	-5.9477	CD4
ENSG00000010626	-1.0345	3.34859	-1.81094	0.0761674	0.401769	-4.54605	LRRC23
ENSG00000010671	0.520684	4.6895	1.35936	0.180141	0.555761	-5.2553	BTK
ENSG00000010704	-0.604353	2.44563	-1.51389	0.136357	0.504407	-4.93548	HFE
ENSG00000010803	-0.638367	2.45803	-2.07089	0.0435573	0.323594	-4.03965	SCMH1
ENSG00000010810	-0.211861	5.34874	-0.490559	0.625887	0.866696	-6.04606	FYN
ENSG00000010818	0.097299	6.13583	0.318514	0.751423	0.91969	-6.12084	HIVEP2
ENSG00000010932	-0.835884	-1.18708	-1.39181	0.170148	0.545804	-4.90888	FMO1
ENSG00000011007	-0.396464	2.55936	-1.16341	0.250191	0.626245	-5.37586	ELOA
ENSG00000011009	0.0245801	4.29038	0.0706411	0.943966	0.983574	-6.12173	LYPLA2
ENSG00000011021	0.405123	5.11242	1.173	0.246362	0.622969	-5.49228	CLCN6
ENSG00000011028	-0.349585	0.572278	-0.620175	0.537962	0.82482	-5.67732	MRC2
ENSG00000011052	-0.330492	-1.49321	-0.494635	0.623027	0.865959	-5.66456	NME1-NME2
ENSG00000011105	-0.887056	-0.870096	-1.44194	0.155562	0.526838	-4.85166	TSPAN9
ENSG00000011114	-0.171264	4.44323	-0.745621	0.459391	0.780879	-5.86932	BTBD7
ENSG00000011132	0.165391	4.00452	0.466177	0.643116	0.874588	-6.00774	APBA3
ENSG00000011143	-1.24198	1.14877	-2.20676	0.0319565	0.282739	-3.71663	MKS1
ENSG00000011198	0.400933	6.82701	1.18954	0.239851	0.615832	-5.4836	ABHD5
ENSG00000011201	-0.526326	-0.182803	-1.07725	0.286546	0.658173	-5.2835	ANOS1
ENSG00000011243	-0.644655	4.55356	-1.51939	0.13497	0.502389	-5.04613	AKAP8L
ENSG00000011258	0.434911	3.35215	1.4253	0.160291	0.534577	-5.10593	MBTD1
ENSG00000011260	0.103987	5.48317	0.275901	0.783762	0.931935	-6.12465	UTP18
ENSG00000011275	0.00477281	4.03265	0.0150933	0.988018	0.995582	-6.11651	RNF216
ENSG00000011295	0.0615465	4.58155	0.235695	0.814633	0.942071	-6.11303	TTC19
ENSG00000011304	-0.632609	5.69259	-2.09508	0.0412561	0.314991	-4.11914	PTBP1
ENSG00000011332	-0.1475	0.470267	-0.31579	0.753478	0.920726	-5.80196	DPF1
ENSG00000011376	0.286684	2.82098	0.763389	0.448823	0.774873	-5.74996	LARS2
ENSG00000011405	0.331402	3.85965	1.11793	0.268944	0.6429	-5.50104	PIK3C2A
ENSG00000011422	0.395073	10.5793	0.91225	0.36602	0.721733	-5.65651	PLAUR
ENSG00000011426	-0.422943	2.09053	-0.846974	0.401051	0.744309	-5.63791	ANLN
ENSG00000011451	-0.0829165	2.29175	-0.24697	0.805944	0.938311	-5.95935	WIZ
ENSG00000011454	0.169922	5.89845	0.710433	0.480741	0.793694	-5.92128	RABGAP1
ENSG00000011465	-0.0187537	3.77926	-0.0438165	0.965225	0.988864	-6.10175	DCN
ENSG00000011478	-0.0017826	3.15184	-0.00468429	0.996281	0.998299	-6.06048	QPCTL
ENSG00000011485	-0.6062	2.91703	-1.58435	0.119428	0.479919	-4.86731	PPP5C
ENSG00000011523	0.548677	5.70916	1.51262	0.13668	0.504407	-5.07249	CEP68
ENSG00000011566	-0.217316	5.09419	-0.432185	0.667467	0.88493	-6.06854	MAP4K3
ENSG00000011590	0.00927393	0.389076	0.0157883	0.987466	0.995405	-5.85455	ZBTB32
ENSG00000011600	0.864034	8.03186	1.47612	0.146189	0.51576	-5.10063	TYROBP
ENSG00000011638	0.0974083	3.52407	0.33057	0.742352	0.915848	-6.03091	TMEM159
ENSG00000012048	0.370334	4.28053	0.957954	0.342701	0.704798	-5.68201	BRCA1
ENSG00000012061	-0.352793	5.56367	-1.15952	0.251759	0.62809	-5.52072	ERCC1
ENSG00000012124	0.82036	7.17485	1.56327	0.124304	0.485522	-4.99553	CD22
ENSG00000012171	-0.550473	2.73258	-1.37856	0.174176	0.550674	-5.13538	SEMA3B
ENSG00000012174	0.860587	1.87573	2.11216	0.039696	0.309942	-3.91771	MBTPS2
ENSG00000012211	0.64423	1.98361	1.54901	0.127693	0.488468	-4.83886	PRICKLE3
ENSG00000012223	1.22881	3.96409	3.0307	0.00385947	0.113865	-2.02322	LTF
ENSG00000012232	0.170174	5.00681	0.488748	0.62716	0.867143	-6.0387	EXTL3
ENSG00000012504	-1.02864	-1.16479	-1.70178	0.0950147	0.439514	-4.48836	NR1H4
ENSG00000012660	0.365493	6.52675	1.06746	0.290897	0.661738	-5.6157	ELOVL5
ENSG00000012779	0.165355	7.57092	0.304536	0.761985	0.923825	-6.10556	ALOX5
ENSG00000012817	-0.881395	2.3885	-1.36915	0.17708	0.552714	-5.12926	KDM5D
ENSG00000012822	0.15173	5.02951	0.584587	0.561457	0.838469	-5.98913	CALCOCO1
ENSG00000012963	0.389845	2.53935	1.07896	0.285787	0.657633	-5.45323	UBR7
ENSG00000012983	-0.303653	4.77252	-1.0356	0.305379	0.674808	-5.63236	MAP4K5
ENSG00000013016	-1.06952	-1.0701	-2.27833	0.0270195	0.264197	-3.51294	EHD3
ENSG00000013275	0.0655922	4.2604	0.236818	0.813767	0.941506	-6.1013	PSMC4
ENSG00000013288	0.294588	3.25197	1.38988	0.170729	0.546827	-5.14841	MAN2B2
ENSG00000013293	0.362681	3.14138	0.811999	0.420646	0.757716	-5.7394	SLC7A14
ENSG00000013297	-0.203658	2.44666	-0.602491	0.549574	0.831379	-5.83255	CLDN11
ENSG00000013306	-0.197232	3.83274	-0.446027	0.657506	0.881702	-6.00647	SLC25A39
ENSG00000013364	-0.31182	6.879	-1.13774	0.26066	0.636151	-5.54125	MVP
ENSG00000013374	-0.204787	6.15392	-0.76392	0.448509	0.774823	-5.8871	NUB1
ENSG00000013375	0.365194	3.94796	1.13935	0.259995	0.635597	-5.48564	PGM3
ENSG00000013392	-0.129169	-0.79987	-0.306061	0.76083	0.923825	-5.7507	RWDD2A
ENSG00000013441	0.521877	7.35273	1.40103	0.16739	0.542851	-5.21693	CLK1
ENSG00000013503	-0.315727	2.78278	-0.826869	0.412245	0.752739	-5.70794	POLR3B
ENSG00000013523	-0.285306	2.35626	-0.676077	0.502111	0.805854	-5.77863	ANGEL1
ENSG00000013561	0.319963	4.62415	0.999868	0.322195	0.688556	-5.65558	RNF14
ENSG00000013563	1.07819	3.57067	2.25949	0.0282486	0.268107	-3.72454	DNASE1L1
ENSG00000013573	-1.22761	3.24213	-2.30161	0.0255663	0.256685	-3.64711	DDX11
ENSG00000013583	0.610364	3.78907	1.51805	0.135308	0.502633	-4.99898	HEBP1
ENSG00000013588	-1.93094	5.15592	-3.4444	0.00116803	0.0777143	-0.993954	GPRC5A
ENSG00000013619	-0.20002	1.84533	-0.41858	0.677318	0.889147	-5.87278	MAMLD1
ENSG00000013725	0.456948	4.86861	1.13563	0.261532	0.636754	-5.52679	CD6
ENSG00000013810	0.242104	4.62072	0.756978	0.45262	0.776901	-5.86043	TACC3
ENSG00000014123	0.505334	2.00702	1.25928	0.213783	0.588174	-5.21685	UFL1
ENSG00000014138	0.114672	3.27974	0.263969	0.79289	0.936015	-6.02944	POLA2
ENSG00000014164	0.858349	4.26437	1.99238	0.0518096	0.346992	-4.26164	ZC3H3
ENSG00000014216	-0.652048	5.84793	-1.80981	0.0763453	0.402187	-4.62406	CAPN1
ENSG00000014257	-0.264372	3.12272	-0.609383	0.545033	0.82921	-5.88243	ACPP
ENSG00000014824	0.0594527	3.72822	0.190917	0.849365	0.954431	-6.07722	SLC30A9
ENSG00000014914	-0.357711	0.961346	-0.7698	0.445045	0.772765	-5.60423	MTMR11
ENSG00000014919	0.0256153	3.90393	0.0956759	0.924161	0.977209	-6.10343	COX15
ENSG00000015133	-0.937731	4.64648	-2.7334	0.00864775	0.162731	-2.7673	CCDC88C
ENSG00000015153	0.54492	5.42453	1.95642	0.0560202	0.356741	-4.36529	YAF2
ENSG00000015171	-0.672046	2.6731	-1.56407	0.124117	0.485314	-4.88036	ZMYND11
ENSG00000015285	0.405247	6.26278	0.960638	0.341363	0.704151	-5.7197	WAS
ENSG00000015413	-1.07367	-1.75805	-1.95944	0.055655	0.356223	-4.07235	DPEP1
ENSG00000015475	0.536631	7.31071	1.33722	0.187209	0.56166	-5.29924	BID
ENSG00000015479	-0.190507	6.15878	-0.762717	0.44922	0.77513	-5.88779	MATR3
ENSG00000015532	0.349068	2.42551	0.851468	0.398574	0.743052	-5.64932	XYLT2
ENSG00000015568	-0.43008	7.36317	-1.36426	0.178603	0.554462	-5.26531	RGPD5
ENSG00000015592	0.0151999	-0.551931	0.0244794	0.980568	0.993415	-5.8028	STMN4
ENSG00000015676	-0.430638	3.53961	-1.32679	0.190613	0.567132	-5.25193	NUDCD3
ENSG00000016391	0.330091	-0.0251849	0.818923	0.416721	0.754846	-5.51202	CHDH
ENSG00000016402	-1.41837	-0.64066	-2.62661	0.0114208	0.180727	-2.82263	IL20RA
ENSG00000016602	-2.16259	1.13253	-3.17064	0.00259925	0.0999175	-1.6062	CLCA4
ENSG00000016864	-0.276177	3.24839	-0.950095	0.34664	0.707444	-5.63508	GLT8D1
ENSG00000017260	0.421941	6.11112	1.30639	0.197405	0.571913	-5.34709	ATP2C1
ENSG00000017427	0.0998699	-0.469804	0.194792	0.846346	0.952895	-5.7867	IGF1
ENSG00000017483	-0.396372	0.517705	-0.710922	0.48044	0.793554	-5.63037	SLC38A5
ENSG00000017797	0.3167	4.89547	1.55614	0.12599	0.486608	-4.99844	RALBP1
ENSG00000018189	-0.778883	5.1086	-2.16969	0.0348149	0.291233	-3.97075	RUFY3
ENSG00000018236	0.772571	-0.63748	1.24594	0.218599	0.593382	-5.08909	CNTN1
ENSG00000018280	0.222443	9.03446	0.604965	0.547942	0.830727	-5.93265	SLC11A1
ENSG00000018408	-2.03199	2.44358	-4.31031	7.65314870935818e-05	0.0294789	1.49315	WWTR1
ENSG00000018510	0.10079	3.87366	0.289003	0.773775	0.928982	-6.06424	AGPS
ENSG00000018610	0.0325394	3.19126	0.130881	0.896395	0.968408	-6.05425	CXorf56
ENSG00000018699	0.00717609	1.70907	0.0117129	0.990701	0.996961	-5.93629	TTC27
ENSG00000018869	-0.119914	-1.29791	-0.216512	0.82947	0.947283	-5.75897	ZNF582
ENSG00000019102	-1.60014	0.356043	-2.62916	0.0113459	0.180098	-2.83506	VSIG2
ENSG00000019144	-0.678689	3.84244	-1.58839	0.118509	0.478466	-4.91787	PHLDB1
ENSG00000019169	-0.655882	5.65635	-1.06619	0.291467	0.662572	-5.61931	MARCO
ENSG00000019186	-1.10483	-0.52321	-1.84276	0.0713037	0.391286	-4.28512	CYP24A1
ENSG00000019485	-0.666942	0.099778	-1.64578	0.106089	0.458017	-4.60356	PRDM11
ENSG00000019549	-0.641727	-1.39145	-1.10461	0.274623	0.64721	-5.2234	SNAI2
ENSG00000019582	-1.2603	8.90522	-1.80151	0.0776618	0.404796	-4.58407	CD74
ENSG00000019991	0.22051	1.46528	0.421882	0.674921	0.888513	-5.83324	HGF
ENSG00000019995	0.62292	3.38723	1.94793	0.057055	0.359263	-4.30444	ZRANB1
ENSG00000020129	-0.0796087	1.72888	-0.177914	0.85951	0.958964	-5.92784	NCDN
ENSG00000020181	-0.341952	-0.46895	-0.625366	0.534578	0.823263	-5.62378	ADGRA2
ENSG00000020256	0.283057	3.86807	1.13254	0.262817	0.637876	-5.4893	ZFP64
ENSG00000020426	-1.46314	1.57333	-2.58133	0.0128254	0.188168	-2.98152	MNAT1
ENSG00000020577	-1.08331	3.5716	-2.64946	0.0107668	0.176898	-2.92351	SAMD4A
ENSG00000020633	0.278923	3.87968	0.796045	0.429773	0.763209	-5.79751	RUNX3
ENSG00000020922	0.274346	3.80021	1.01526	0.314876	0.682451	-5.60467	MRE11
ENSG00000021300	-1.01901	1.6776	-2.07992	0.0426852	0.321519	-3.97891	PLEKHB1
ENSG00000021355	0.184456	8.19503	0.512194	0.610773	0.860515	-6.00763	SERPINB1
ENSG00000021461	-0.106904	0.146847	-0.197647	0.844124	0.952411	-5.8114	CYP3A43
ENSG00000021488	-0.12149	0.227383	-0.278568	0.781727	0.931358	-5.79804	SLC7A9
ENSG00000021574	0.227775	5.37141	1.03463	0.305825	0.674852	-5.64671	SPAST
ENSG00000021645	-0.831181	0.301399	-1.39801	0.16829	0.543979	-4.94866	NRXN3
ENSG00000021762	-1.33951	2.33115	-3.10278	0.0031522	0.108498	-1.80573	OSBPL5
ENSG00000021776	-0.0174699	3.7832	-0.0584871	0.953594	0.98608	-6.10053	AQR
ENSG00000021826	0.422473	1.17533	0.644748	0.522042	0.816519	-5.69497	CPS1
ENSG00000021852	0.408086	-1.36798	0.60851	0.545607	0.829314	-5.60867	C8B
ENSG00000022267	0.211301	0.49518	0.365432	0.716332	0.904844	-5.78517	FHL1
ENSG00000022277	0.363123	6.67304	0.971539	0.335962	0.700586	-5.70863	RTF2
ENSG00000022355	0.797114	-0.491157	1.31069	0.195957	0.57033	-5.01993	GABRA1
ENSG00000022556	-0.469672	3.85999	-0.993868	0.325079	0.692035	-5.63606	NLRP2
ENSG00000022567	0.961394	6.57391	2.21672	0.0312252	0.280087	-3.87898	SLC45A4
ENSG00000022840	0.202184	7.20227	0.561795	0.576768	0.844398	-6.00372	RNF10
ENSG00000022976	0.395281	2.97007	1.26981	0.210039	0.58542	-5.27488	ZNF839
ENSG00000023041	0.736736	4.78741	2.14678	0.0366919	0.299577	-3.99559	ZDHHC6
ENSG00000023171	-0.416377	3.48552	-1.26401	0.212096	0.586729	-5.32681	GRAMD1B
ENSG00000023191	-0.401582	5.54635	-1.01412	0.315412	0.68295	-5.66884	RNH1
ENSG00000023228	-0.0561334	4.47669	-0.197933	0.843901	0.952411	-6.11975	NDUFS1
ENSG00000023287	0.509844	5.68442	1.60917	0.113883	0.471289	-4.93224	RB1CC1
ENSG00000023318	0.697231	3.7375	1.98039	0.0531825	0.350433	-4.26158	ERP44
ENSG00000023330	0.813336	4.76982	1.88086	0.065828	0.379768	-4.47492	ALAS1
ENSG00000023445	0.0301644	6.02996	0.101287	0.919728	0.976236	-6.16409	BIRC3
ENSG00000023516	0.136721	2.0788	0.331022	0.742013	0.915804	-5.91702	AKAP11
ENSG00000023572	0.745335	1.93189	1.88994	0.0645774	0.376682	-4.31159	GLRX2
ENSG00000023608	1.3777	5.05752	3.25044	0.00206589	0.0928515	-1.49701	SNAPC1
ENSG00000023697	0.0471104	2.96435	0.118434	0.906199	0.971154	-6.03831	DERA
ENSG00000023734	0.333047	4.66669	1.17998	0.243597	0.620296	-5.46981	STRAP
ENSG00000023839	0.210168	3.61705	0.51272	0.610407	0.860274	-5.95953	ABCC2
ENSG00000023892	0.803022	3.60199	2.06426	0.0442074	0.325851	-4.10041	DEF6
ENSG00000023902	-0.183342	4.94637	-0.504607	0.616054	0.862963	-6.03012	PLEKHO1
ENSG00000023909	1.23082	5.74493	3.3557	0.00151917	0.0831344	-1.22564	GCLM
ENSG00000024048	0.74776	4.78564	2.66005	0.0104752	0.176257	-2.92915	UBR2
ENSG00000024422	-0.650409	1.70508	-1.20249	0.234844	0.6104	-5.26901	EHD2
ENSG00000024526	1.08837	1.29592	2.08241	0.0424477	0.320321	-3.93951	DEPDC1
ENSG00000024862	1.07727	2.97811	2.90276	0.00549265	0.133427	-2.29993	CCDC28A
ENSG00000025039	0.990756	5.6589	2.5328	0.0145039	0.19981	-3.2205	RRAGD
ENSG00000025156	-0.433179	1.43413	-1.20774	0.232838	0.608	-5.24023	HSF2
ENSG00000025293	0.256702	6.6914	0.95735	0.343002	0.704885	-5.72261	PHF20
ENSG00000025434	-0.843071	5.34136	-1.88526	0.0652193	0.378096	-4.49277	NR1H3
ENSG00000025708	-0.241301	8.0543	-0.506412	0.614796	0.862385	-6.01217	TYMP
ENSG00000025770	-0.160318	4.17333	-0.553554	0.582354	0.846955	-5.97619	NCAPH2
ENSG00000025772	-0.145711	2.38135	-0.362444	0.71855	0.905909	-5.93375	TOMM34
ENSG00000025796	0.358122	5.88077	1.16019	0.251488	0.627855	-5.51898	SEC63
ENSG00000025800	-0.024977	3.74616	-0.0792487	0.937152	0.981429	-6.08964	KPNA6
ENSG00000026025	0.0270856	9.86375	0.0519939	0.958741	0.987417	-6.07866	VIM
ENSG00000026036	0.238714	1.08664	0.51187	0.610998	0.860647	-5.76734	RTEL1-TNFRSF6B
ENSG00000026103	1.07187	6.02957	2.93652	0.00500829	0.128037	-2.29238	FAS
ENSG00000026297	0.049299	6.58854	0.14569	0.884753	0.965369	-6.15461	RNASET2
ENSG00000026508	0.461709	11.3934	0.942623	0.350412	0.71023	-5.60004	CD44
ENSG00000026559	0.229828	-0.577146	0.438516	0.662903	0.88307	-5.71213	KCNG1
ENSG00000026652	-0.0296159	3.92621	-0.0814596	0.935402	0.980654	-6.10405	AGPAT4
ENSG00000026751	0.488097	7.7979	1.02209	0.311665	0.679581	-5.64144	SLAMF7
ENSG00000026950	0.0273615	5.23664	0.0964713	0.923532	0.97712	-6.14901	BTN3A1
ENSG00000027001	-0.981522	1.45267	-1.68156	0.0988992	0.445526	-4.62413	MIPEP
ENSG00000027075	0.138835	8.23389	0.432966	0.666904	0.884597	-6.04349	PRKCH
ENSG00000027697	0.886077	7.66665	1.9819	0.0530071	0.349984	-4.30851	IFNGR1
ENSG00000027847	0.196547	2.5983	0.490595	0.625862	0.866696	-5.8962	B4GALT7
ENSG00000027869	0.477647	1.20947	0.72478	0.471969	0.788003	-5.65307	SH2D2A
ENSG00000028116	-0.176012	4.15235	-0.605333	0.547699	0.830553	-5.94577	VRK2
ENSG00000028137	0.337978	8.54554	0.72928	0.469237	0.786136	-5.86759	TNFRSF1B
ENSG00000028203	-0.38813	4.92789	-1.17991	0.243626	0.620296	-5.4865	VEZT
ENSG00000028277	0.420771	4.61828	1.04432	0.301366	0.672252	-5.61397	POU2F2
ENSG00000028310	-0.262796	4.40814	-0.71126	0.480232	0.793554	-5.89071	BRD9
ENSG00000028528	-0.00610807	5.98773	-0.0172717	0.986289	0.995311	-6.16979	SNX1
ENSG00000028839	0.648399	4.06688	1.62469	0.110524	0.465583	-4.86107	TBPL1
ENSG00000029153	-0.950387	4.08729	-2.78436	0.00755602	0.152912	-2.63423	ARNTL2
ENSG00000029363	-0.0940523	6.87974	-0.363928	0.717448	0.905537	-6.09994	BCLAF1
ENSG00000029364	-0.105508	4.06935	-0.382473	0.703733	0.900459	-6.04533	SLC39A9
ENSG00000029534	-0.158217	-0.260873	-0.315677	0.753563	0.920726	-5.76527	ANK1
ENSG00000029639	-0.567804	2.99489	-1.32221	0.192121	0.567857	-5.22459	TFB1M
ENSG00000029725	0.313791	5.00932	1.26445	0.211937	0.586729	-5.38527	RABEP1
ENSG00000029993	-0.747833	3.17399	-1.8176	0.0751262	0.39897	-4.52554	HMGB3
ENSG00000030066	-0.446592	5.24425	-1.55963	0.125163	0.486182	-5.00605	NUP160
ENSG00000030110	0.348729	1.9768	1.01145	0.316676	0.683861	-5.47789	BAK1
ENSG00000030304	-0.81796	-1.39903	-1.61199	0.113267	0.470122	-4.61234	MUSK
ENSG00000030419	-1.8589	2.42171	-4.1027	0.000150595	0.0323283	0.886331	IKZF2
ENSG00000030582	-0.00960317	8.14424	-0.0168385	0.986633	0.995333	-6.13492	GRN
ENSG00000031003	-0.061658	5.96343	-0.199691	0.842533	0.952193	-6.14954	FAM13B
ENSG00000031081	0.545567	4.25409	1.15381	0.254072	0.631232	-5.47356	ARHGAP31
ENSG00000031691	-0.161912	-0.371969	-0.301056	0.764622	0.925156	-5.77344	CENPQ
ENSG00000031698	-0.145299	3.9112	-0.443623	0.659231	0.882382	-6.01051	SARS1
ENSG00000031823	-0.239362	5.00405	-0.812772	0.420206	0.757626	-5.83573	RANBP3
ENSG00000032219	0.601844	5.42758	2.23348	0.0300272	0.276285	-3.84659	ARID4A
ENSG00000032389	-0.315451	3.13663	-0.978217	0.332682	0.69747	-5.6016	EIPR1
ENSG00000032444	0.122242	6.52412	0.279949	0.780673	0.931358	-6.12819	PNPLA6
ENSG00000032742	0.406388	4.10595	1.28081	0.206176	0.58116	-5.33216	IFT88
ENSG00000033011	-0.324945	2.51229	-0.761065	0.450197	0.776094	-5.7339	ALG1
ENSG00000033030	-0.0362912	3.76038	-0.144333	0.885819	0.965553	-6.08969	ZCCHC8
ENSG00000033050	-0.45159	2.21665	-0.932938	0.355341	0.713876	-5.57353	ABCF2
ENSG00000033100	0.53105	3.41926	1.2924	0.202169	0.57608	-5.27402	CHPF2
ENSG00000033122	0.24193	0.563811	0.322285	0.748582	0.918618	-5.80342	LRRC7
ENSG00000033170	-0.292195	5.12198	-0.701521	0.486234	0.797438	-5.92161	FUT8
ENSG00000033178	0.192694	5.27314	0.555718	0.580885	0.846324	-6.00948	UBA6
ENSG00000033327	0.313665	7.02994	0.668885	0.506649	0.808251	-5.94363	GAB2
ENSG00000033627	-0.212745	7.36121	-0.7416	0.461803	0.782332	-5.8893	ATP6V0A1
ENSG00000033800	0.515286	6.95654	1.76425	0.0838066	0.417498	-4.6898	PIAS1
ENSG00000033867	-0.296289	3.61283	-0.694244	0.490747	0.800248	-5.86058	SLC4A7
ENSG00000034053	0.530427	0.549319	0.876686	0.384855	0.733529	-5.50089	APBA2
ENSG00000034152	0.10619	7.81033	0.211706	0.833198	0.948838	-6.12209	MAP2K3
ENSG00000034239	-0.395035	3.01813	-0.688804	0.494134	0.800594	-5.82392	EFCAB1
ENSG00000034510	-0.262864	8.83044	-0.593011	0.55585	0.834362	-5.94414	TMSB10
ENSG00000034533	-0.260225	1.5216	-0.550613	0.584354	0.848176	-5.78304	ASTE1
ENSG00000034677	-0.10777	6.44566	-0.446144	0.657422	0.881702	-6.07132	RNF19A
ENSG00000034693	-0.705741	0.689657	-1.2324	0.223571	0.596975	-5.16467	PEX3
ENSG00000034713	1.10016	7.60672	2.47132	0.0169164	0.212956	-3.34812	GABARAPL2
ENSG00000035115	-0.727263	4.15248	-1.97698	0.0535779	0.351621	-4.30097	SH3YL1
ENSG00000035141	-0.31413	2.89114	-0.877767	0.384274	0.733438	-5.67175	FAM136A
ENSG00000035403	0.0618027	4.49461	0.135144	0.893041	0.967333	-6.12643	VCL
ENSG00000035499	1.66069	1.8894	3.04841	0.00367308	0.112221	-1.91218	DEPDC1B
ENSG00000035664	0.0570438	3.53387	0.151231	0.880403	0.964011	-6.07369	DAPK2
ENSG00000035681	0.578851	8.75851	1.63681	0.107958	0.461287	-4.85289	NSMAF
ENSG00000035687	0.0168536	4.47605	0.0492513	0.960915	0.987417	-6.136	ADSS2
ENSG00000035720	-0.146225	-0.454579	-0.239601	0.81162	0.940053	-5.78761	STAP1
ENSG00000035862	0.623964	5.63687	1.35573	0.181285	0.556514	-5.27764	TIMP2
ENSG00000035928	0.256745	5.18025	0.690443	0.493112	0.800417	-5.92047	RFC1
ENSG00000036054	0.548484	4.8871	1.5441	0.128879	0.49093	-5.01082	TBC1D23
ENSG00000036257	-0.0482474	7.30101	-0.210133	0.834419	0.94909	-6.13566	CUL3
ENSG00000036448	-0.963879	-0.45086	-1.43087	0.158694	0.530989	-4.87834	MYOM2
ENSG00000036530	0.277281	4.39594	0.636785	0.527173	0.819127	-5.93562	CYP46A1
ENSG00000036549	0.103051	3.91547	0.313771	0.755002	0.921099	-6.06146	AC118549.1
ENSG00000036565	-0.81188	-0.389886	-1.39636	0.168783	0.544315	-4.92478	SLC18A1
ENSG00000036672	-1.93134	0.576731	-4.15683	0.000126392	0.0315282	1.02124	USP2
ENSG00000036828	0.0990801	2.22655	0.262199	0.794247	0.936205	-5.94715	CASR
ENSG00000037042	-0.6156	-0.429745	-1.29237	0.202177	0.57608	-5.04585	TUBG2
ENSG00000037241	0.113715	2.92451	0.219963	0.826796	0.94605	-6.01373	RPL26L1
ENSG00000037280	0.0895492	1.35288	0.252665	0.801564	0.937632	-5.87855	FLT4
ENSG00000037474	0.136567	3.89897	0.407212	0.685593	0.89272	-6.02563	NSUN2
ENSG00000037637	0.269593	3.54072	0.978541	0.332523	0.697419	-5.6241	FBXO42
ENSG00000037749	0.120672	5.28726	0.372504	0.711094	0.90277	-6.09346	MFAP3
ENSG00000037757	0.163835	2.52565	0.7033	0.485135	0.796516	-5.76938	MRI1
ENSG00000037897	-1.07222	2.01232	-2.14143	0.0371423	0.301331	-3.88465	METTL1
ENSG00000038002	-0.351238	1.55883	-0.590611	0.557445	0.835175	-5.7644	AGA
ENSG00000038210	0.257	2.97158	0.713198	0.479043	0.793541	-5.79468	PI4K2B
ENSG00000038219	0.248208	6.22597	0.966482	0.33846	0.702797	-5.71715	BOD1L1
ENSG00000038274	0.527821	4.75232	1.64333	0.106597	0.458818	-4.86203	MAT2B
ENSG00000038358	-0.33666	4.34946	-1.08936	0.281224	0.652406	-5.56333	EDC4
ENSG00000038382	-0.486849	6.43328	-1.57815	0.120845	0.481696	-4.98386	TRIO
ENSG00000038427	0.269133	6.2884	0.485297	0.629588	0.8685	-6.0551	VCAN
ENSG00000038532	-0.163698	4.33809	-0.669491	0.506266	0.807956	-5.91573	CLEC16A
ENSG00000038945	-0.873267	5.50081	-1.79422	0.078833	0.407047	-4.64711	MSR1
ENSG00000039068	-1.60471	4.00969	-3.40863	0.00129918	0.0790897	-1.0725	CDH1
ENSG00000039123	0.0375858	4.34161	0.115752	0.908314	0.971486	-6.12275	MTREX
ENSG00000039139	-1.78971	1.9665	-3.17501	0.00256698	0.0997995	-1.61631	DNAH5
ENSG00000039319	0.958759	8.43431	2.6353	0.0111678	0.178886	-2.97674	ZFYVE16
ENSG00000039523	-0.066418	5.61766	-0.160032	0.873502	0.962569	-6.15515	RIPOR1
ENSG00000039537	-1.12301	-0.903635	-1.64667	0.105904	0.457882	-4.57453	C6
ENSG00000039560	-1.27317	2.94313	-3.48284	0.00104116	0.074177	-0.848076	RAI14
ENSG00000039650	-0.294393	5.7312	-0.706739	0.483014	0.795155	-5.92734	PNKP
ENSG00000039987	0.914791	1.73986	1.49066	0.14234	0.510952	-4.90064	BEST2
ENSG00000040199	0.0602524	2.26581	0.197495	0.844242	0.952411	-5.9649	PHLPP2
ENSG00000040275	0.933339	2.75724	1.61049	0.113594	0.470974	-4.80231	SPDL1
ENSG00000040341	0.444114	5.24576	1.24528	0.218841	0.593382	-5.41158	STAU2
ENSG00000040487	0.339579	3.63704	0.955425	0.343965	0.705614	-5.64978	SLC66A1
ENSG00000040531	-0.141451	5.30567	-0.399949	0.690899	0.89425	-6.08342	CTNS
ENSG00000040608	-0.91353	-1.01836	-1.78977	0.0795543	0.408425	-4.35654	RTN4R
ENSG00000040633	0.186359	5.24673	0.565873	0.574014	0.843166	-6.00248	PHF23
ENSG00000040933	0.498279	4.86088	2.01584	0.0492133	0.338355	-4.24595	INPP4A
ENSG00000041353	-1.30641	0.137466	-2.98871	0.00433736	0.119955	-2.02433	RAB27B
ENSG00000041357	0.722153	5.53359	1.95857	0.0557599	0.356228	-4.35356	PSMA4
ENSG00000041515	-0.0192643	-0.19019	-0.0354895	0.971831	0.991684	-5.81526	MYO16
ENSG00000041802	-0.704579	3.81027	-1.86668	0.0678226	0.384979	-4.478	LSG1
ENSG00000041880	-0.57579	0.847645	-1.18363	0.242164	0.618972	-5.22665	PARP3
ENSG00000041982	-0.712313	2.81153	-1.67803	0.0995887	0.446525	-4.72033	TNC
ENSG00000041988	0.417061	1.99541	1.09044	0.280753	0.652406	-5.39666	THAP3
ENSG00000042062	-0.184211	3.95435	-0.388177	0.699535	0.898318	-6.0407	RIPOR3
ENSG00000042088	-0.0682029	4.14021	-0.250068	0.80356	0.938311	-6.09256	TDP1
ENSG00000042286	-0.0259535	1.74938	-0.0639693	0.94925	0.985019	-5.93952	AIFM2
ENSG00000042304	0.043239	1.79995	0.071177	0.943541	0.98332	-5.94356	C2orf83
ENSG00000042317	-0.167177	3.87912	-0.400922	0.690188	0.894038	-6.03133	AL049834.1
ENSG00000042429	0.035063	5.26629	0.131249	0.896106	0.968408	-6.15269	MED17
ENSG00000042445	0.571337	3.84996	1.87163	0.0671204	0.383026	-4.45675	RETSAT
ENSG00000042493	0.228158	6.45315	0.451591	0.653519	0.879716	-6.06588	CAPG
ENSG00000042753	-0.280938	5.0806	-0.6845	0.496824	0.802413	-5.92791	AP2S1
ENSG00000042832	0.433632	5.45441	1.04883	0.299305	0.670763	-5.62953	TG
ENSG00000042980	-0.537864	4.69188	-1.44017	0.156058	0.527796	-5.15991	ADAM28
ENSG00000043039	-0.127014	0.00780382	-0.307303	0.75989	0.923266	-5.77884	BARX2
ENSG00000043093	0.617167	4.88492	2.06949	0.0436933	0.323878	-4.1457	DCUN1D1
ENSG00000043143	-0.0687413	2.81277	-0.209055	0.835256	0.94935	-6.0112	JADE2
ENSG00000043462	0.347112	10.9598	0.771762	0.443892	0.772434	-5.75489	LCP2
ENSG00000043514	-0.269802	1.59753	-0.586942	0.559887	0.837107	-5.76863	TRIT1
ENSG00000043591	-1.07654	0.709615	-2.78924	0.00745839	0.151725	-2.49137	ADRB1
ENSG00000044090	-0.11267	1.21522	-0.260453	0.795585	0.93669	-5.87011	CUL7
ENSG00000044115	-0.711293	7.58864	-2.41569	0.0194059	0.227775	-3.46705	CTNNA1
ENSG00000044446	0.729632	4.44635	1.93323	0.0588874	0.362827	-4.37469	PHKA2
ENSG00000044459	0.999167	4.39012	2.58098	0.0128367	0.188168	-3.08843	CNTLN
ENSG00000044524	0.16456	0.742287	0.320287	0.750087	0.919076	-5.81463	EPHA3
ENSG00000044574	0.346369	6.44103	0.844801	0.402251	0.745256	-5.81906	HSPA5
ENSG00000046604	-1.35008	1.31097	-2.87986	0.00584547	0.138016	-2.30283	DSG2
ENSG00000046647	-0.456504	2.52564	-1.33897	0.186645	0.561111	-5.16834	GEMIN8
ENSG00000046651	-0.314792	4.3272	-0.991294	0.326321	0.692705	-5.65414	OFD1
ENSG00000046653	-0.0780669	1.55254	-0.163848	0.870512	0.962502	-5.91262	GPM6B
ENSG00000046889	0.371076	-0.379248	0.565244	0.574439	0.8433	-5.65817	PREX2
ENSG00000047056	0.535769	4.25966	1.65701	0.103789	0.45426	-4.82323	WDR37
ENSG00000047188	-0.293638	3.7668	-0.878532	0.383863	0.733021	-5.73281	YTHDC2
ENSG00000047230	0.396689	2.63486	1.32533	0.191093	0.567132	-5.18484	CTPS2
ENSG00000047249	0.271592	6.28393	0.814284	0.419348	0.756822	-5.84674	ATP6V1H
ENSG00000047315	0.198262	4.536	0.434401	0.665868	0.884453	-6.04396	POLR2B
ENSG00000047346	-0.324523	5.2912	-1.03253	0.306798	0.675592	-5.64775	FAM214A
ENSG00000047365	-0.33374	6.33074	-0.872196	0.387276	0.735214	-5.801	ARAP2
ENSG00000047410	0.0293743	5.92297	0.0986649	0.921799	0.976874	-6.16531	TPR
ENSG00000047457	-1.15337	3.59958	-2.40838	0.0197563	0.228437	-3.44543	CP
ENSG00000047578	-0.256995	5.11476	-0.768425	0.445853	0.773464	-5.87305	KIAA0556
ENSG00000047579	0.70478	5.36382	1.72659	0.0904225	0.430603	-4.743	DTNBP1
ENSG00000047621	-0.191904	4.6386	-0.418898	0.677087	0.88914	-6.05928	C12orf4
ENSG00000047634	0.34496	2.37646	0.774847	0.442084	0.771847	-5.70773	SCML1
ENSG00000047644	0.208196	3.60281	0.625726	0.534344	0.823213	-5.90013	WWC3
ENSG00000047648	0.423809	0.640877	0.963181	0.340097	0.704151	-5.42671	ARHGAP6
ENSG00000047662	0.731864	0.324324	1.43352	0.157941	0.530191	-4.89985	FAM184B
ENSG00000047849	-0.45772	4.72484	-1.56441	0.124037	0.485314	-4.98717	MAP4
ENSG00000047932	0.195388	1.11395	0.510914	0.611663	0.860716	-5.77238	GOPC
ENSG00000048028	0.0132256	2.97183	0.0270064	0.978562	0.993189	-6.04297	USP28
ENSG00000048052	-1.30272	3.81034	-2.97359	0.00452263	0.122163	-2.17569	HDAC9
ENSG00000048140	0.147481	1.96652	0.363334	0.717889	0.905618	-5.89876	TSPAN17
ENSG00000048162	0.229184	2.21192	0.608183	0.545822	0.829314	-5.80522	NOP16
ENSG00000048342	-0.00656072	8.24896	-0.0210009	0.983329	0.994114	-6.13352	CC2D2A
ENSG00000048392	0.718349	4.43962	2.02746	0.0479687	0.335021	-4.20706	RRM2B
ENSG00000048405	0.267295	4.06617	0.738931	0.463408	0.783065	-5.84824	ZNF800
ENSG00000048462	0.196503	-0.824315	0.318334	0.751559	0.919787	-5.74596	TNFRSF17
ENSG00000048471	-0.416875	4.49232	-1.38407	0.172491	0.549498	-5.22723	SNX29
ENSG00000048540	0.181987	0.927805	0.302832	0.763276	0.924556	-5.8321	LMO3
ENSG00000048544	0.591353	2.56504	1.91443	0.0613034	0.369133	-4.31107	MRPS10
ENSG00000048649	0.190799	5.60294	0.714488	0.478252	0.792956	-5.91621	RSF1
ENSG00000048707	0.366437	6.64664	1.24032	0.220654	0.594006	-5.42805	VPS13D
ENSG00000048740	0.845685	5.78	2.54387	0.0141044	0.196678	-3.19907	CELF2
ENSG00000048828	-0.0667488	5.55162	-0.231918	0.817549	0.943037	-6.13832	FAM120A
ENSG00000048991	0.226711	4.68626	0.59698	0.553218	0.83295	-5.97099	R3HDM1
ENSG00000049089	0.101835	2.2518	0.185965	0.853225	0.956494	-5.96829	COL9A2
ENSG00000049130	-1.13814	0.222384	-2.36132	0.0221525	0.240674	-3.38027	KITLG
ENSG00000049167	0.652183	2.52989	1.7309	0.0896448	0.429439	-4.609	ERCC8
ENSG00000049192	-0.786911	-1.33392	-1.29298	0.201968	0.57608	-5.02274	ADAMTS6
ENSG00000049239	0.139644	3.27638	0.593678	0.555407	0.834362	-5.89496	H6PD
ENSG00000049245	0.866426	5.72146	1.93057	0.0592239	0.363158	-4.40838	VAMP3
ENSG00000049246	0.279829	2.68365	0.459566	0.647822	0.877041	-5.91598	PER3
ENSG00000049247	0.822837	0.233218	0.900442	0.372207	0.725356	-5.45755	UTS2
ENSG00000049249	0.686853	3.22248	2.40373	0.0199822	0.229681	-3.42422	TNFRSF9
ENSG00000049283	-0.919241	1.34815	-1.54512	0.12863	0.490328	-4.81319	EPN3
ENSG00000049323	-0.60986	-0.595938	-0.971084	0.336187	0.700586	-5.3679	LTBP1
ENSG00000049449	0.053173	3.5236	0.152908	0.879087	0.963475	-6.07239	RCN1
ENSG00000049540	-0.564515	4.87032	-1.28311	0.205376	0.580725	-5.3651	ELN
ENSG00000049541	0.096482	3.11038	0.25234	0.801814	0.937632	-6.02563	RFC2
ENSG00000049618	-0.196936	5.73674	-0.811575	0.420887	0.757716	-5.85023	ARID1B
ENSG00000049656	-0.405414	6.10642	-1.15845	0.252191	0.628839	-5.52411	CLPTM1L
ENSG00000049759	-1.57138	5.40026	-3.94155	0.000252299	0.0403555	0.392945	NEDD4L
ENSG00000049768	0.641504	-0.0691122	1.32339	0.191733	0.567444	-5.02023	FOXP3
ENSG00000049769	0.463962	0.42285	1.07844	0.286021	0.657766	-5.30666	PPP1R3F
ENSG00000049860	0.545306	6.97449	1.74809	0.0865941	0.424387	-4.71491	HEXB
ENSG00000049883	0.90716	1.31544	1.81356	0.0757562	0.400247	-4.40417	PTCD2
ENSG00000050130	0.66514	4.27377	1.62409	0.110654	0.465647	-4.87074	JKAMP
ENSG00000050165	-0.453769	-0.52064	-0.928025	0.357858	0.716287	-5.40718	DKK3
ENSG00000050327	-0.833808	2.62367	-2.0251	0.048219	0.335763	-4.13344	ARHGEF5
ENSG00000050344	0.755758	6.50715	1.83376	0.0726517	0.394315	-4.57707	NFE2L3
ENSG00000050393	0.207737	2.01762	0.679887	0.499716	0.803792	-5.74284	MCUR1
ENSG00000050405	-1.46468	2.74893	-4.00568	0.000205679	0.0364745	0.60556	LIMA1
ENSG00000050426	-0.133902	4.09299	-0.404431	0.687623	0.893515	-6.04209	LETMD1
ENSG00000050438	-0.546377	3.40962	-1.48414	0.144056	0.513456	-5.0405	SLC4A8
ENSG00000050628	-0.215866	-0.906102	-0.403199	0.688523	0.893798	-5.71524	PTGER3
ENSG00000050730	-0.27352	5.30022	-0.422809	0.67425	0.887844	-6.07661	TNIP3
ENSG00000050748	0.0881308	3.69996	0.22206	0.825173	0.945708	-6.07365	MAPK9
ENSG00000050767	0.0204663	-1.32924	0.0378574	0.969952	0.990979	-5.77875	COL23A1
ENSG00000050820	-2.26447	1.94788	-3.80235	0.000391183	0.049474	0.0381682	BCAR1
ENSG00000051009	0.832328	4.48304	2.04312	0.0463357	0.332116	-4.17535	FAM160A2
ENSG00000051108	0.153986	7.31789	0.554399	0.58178	0.846872	-6.00743	HERPUD1
ENSG00000051128	0.561374	3.98679	1.65433	0.104333	0.454607	-4.81582	HOMER3
ENSG00000051180	-0.207453	1.4252	-0.493153	0.624066	0.865976	-5.80251	RAD51
ENSG00000051341	0.885928	1.10072	1.69058	0.097151	0.441756	-4.57655	POLQ
ENSG00000051382	0.175821	5.56421	0.714052	0.478519	0.793076	-5.91819	PIK3CB
ENSG00000051523	0.0974087	8.45039	0.174284	0.862347	0.959699	-6.11193	CYBA
ENSG00000051596	-1.23647	3.12125	-2.17665	0.0342617	0.290243	-3.88441	THOC3
ENSG00000051620	0.570767	3.42884	1.73677	0.0885935	0.428343	-4.65451	HEBP2
ENSG00000051825	-0.235828	3.84068	-0.610933	0.544015	0.828721	-5.92814	MPHOSPH9
ENSG00000052126	-0.95904	4.62977	-2.87395	0.0059399	0.139117	-2.43774	PLEKHA5
ENSG00000052344	-1.10448	3.48483	-2.94076	0.00495047	0.127796	-2.24381	PRSS8
ENSG00000052723	0.444431	2.5422	1.24458	0.219096	0.593382	-5.27353	SIKE1
ENSG00000052749	-0.363409	6.13113	-1.16579	0.249239	0.625394	-5.51693	RRP12
ENSG00000052795	0.416815	7.492	1.34693	0.184082	0.559087	-5.28335	FNIP2
ENSG00000052802	-0.344631	2.93453	-0.856529	0.395796	0.741125	-5.69321	MSMO1
ENSG00000052841	0.0399541	5.30636	0.13281	0.894878	0.967908	-6.15443	TTC17
ENSG00000053108	0.608968	2.62833	1.09166	0.280221	0.652183	-5.44425	FSTL4
ENSG00000053254	-0.229319	6.81872	-0.940721	0.351376	0.710724	-5.73719	FOXN3
ENSG00000053371	-0.924611	1.64883	-2.09701	0.0410775	0.313902	-3.94432	AKR7A2
ENSG00000053372	0.0889985	2.26387	0.247903	0.805226	0.938311	-5.95614	MRTO4
ENSG00000053438	0.0527923	0.942943	0.0991672	0.921403	0.976874	-5.87478	NNAT
ENSG00000053501	-0.316149	3.48946	-1.0977	0.277601	0.650073	-5.51057	USE1
ENSG00000053524	0.61091	5.23027	1.9075	0.0622147	0.370137	-4.4457	MCF2L2
ENSG00000053702	0.233211	0.467616	0.672279	0.504505	0.806881	-5.63662	NRIP2
ENSG00000053747	-1.29699	1.72529	-2.556	0.0136781	0.19445	-3.04048	LAMA3
ENSG00000053770	0.226302	3.87455	0.774638	0.442206	0.771944	-5.81116	AP5M1
ENSG00000053900	-0.0909344	4.30454	-0.252364	0.801795	0.937632	-6.09954	ANAPC4
ENSG00000053918	0.102534	2.62344	0.229337	0.819544	0.94318	-5.98876	KCNQ1
ENSG00000054116	0.20179	4.43788	0.682303	0.4982	0.802898	-5.90756	TRAPPC3
ENSG00000054118	0.52742	5.77909	1.4733	0.146947	0.516327	-5.12623	THRAP3
ENSG00000054148	0.438869	2.47649	0.928456	0.357637	0.716108	-5.58969	PHPT1
ENSG00000054219	0.733152	2.90964	2.5953	0.012376	0.185242	-2.99996	LY75
ENSG00000054267	0.509385	6.50367	1.9946	0.0515595	0.346445	-4.30028	ARID4B
ENSG00000054277	-0.514679	3.48587	-1.23665	0.222003	0.595818	-5.35972	OPN3
ENSG00000054282	0.273067	5.29701	0.877479	0.384428	0.733475	-5.78828	SDCCAG8
ENSG00000054392	-1.24611	-0.637967	-2.83256	0.00664202	0.14695	-2.37159	HHAT
ENSG00000054523	0.424576	5.9497	1.60271	0.115307	0.474394	-4.94458	KIF1B
ENSG00000054598	-1.06309	0.178116	-2.24161	0.0294611	0.273344	-3.60944	FOXC1
ENSG00000054611	-0.0480139	4.54636	-0.142292	0.887422	0.965882	-6.13042	TBC1D22A
ENSG00000054654	-0.604311	6.08077	-1.91254	0.0615508	0.369251	-4.45009	SYNE2
ENSG00000054690	-1.34614	1.95015	-2.61451	0.0117818	0.182382	-2.92576	PLEKHH1
ENSG00000054793	-0.975189	1.83771	-2.24891	0.0289603	0.271695	-3.66985	ATP9A
ENSG00000054938	0.0809327	-1.24554	0.132987	0.894738	0.967908	-5.77338	CHRDL2
ENSG00000054965	0.48589	5.02045	1.53323	0.131529	0.496967	-5.03071	FAM168A
ENSG00000054967	0.48472	6.0694	0.901775	0.371505	0.725097	-5.77171	RELT
ENSG00000054983	0.051025	7.76926	0.172988	0.86336	0.959727	-6.13253	GALC
ENSG00000055044	-0.0999843	4.39293	-0.216934	0.829144	0.947283	-6.11132	NOP58
ENSG00000055070	0.307514	5.1266	0.941289	0.351088	0.710405	-5.72213	SZRD1
ENSG00000055130	0.0790467	3.65874	0.253429	0.800978	0.937577	-6.05827	CUL1
ENSG00000055147	0.340529	3.60592	0.841471	0.404096	0.746997	-5.74796	FAM114A2
ENSG00000055163	0.506979	7.55537	1.68769	0.0977074	0.444138	-4.80303	CYFIP2
ENSG00000055208	0.43995	7.09617	1.30413	0.198169	0.572141	-5.34423	TAB2
ENSG00000055211	0.388207	3.86898	1.37985	0.173779	0.550674	-5.19763	GINM1
ENSG00000055332	0.121236	5.43195	0.326136	0.745684	0.917276	-6.1025	EIF2AK2
ENSG00000055483	-0.194647	6.15323	-0.5262	0.601079	0.856663	-6.03513	AC022966.1
ENSG00000055609	0.361112	6.88522	1.57592	0.121358	0.482533	-4.98252	KMT2C
ENSG00000055732	0.451664	3.73062	1.40997	0.164745	0.540157	-5.15031	MCOLN3
ENSG00000055917	0.577846	5.6718	1.81775	0.0751041	0.39897	-4.60189	PUM2
ENSG00000055950	0.354157	1.79313	0.669778	0.506085	0.807903	-5.73091	MRPL43
ENSG00000055955	0.183116	2.45248	0.411084	0.68277	0.890935	-5.91932	ITIH4
ENSG00000055957	-0.122467	1.41542	-0.19973	0.842503	0.952193	-5.8974	ITIH1
ENSG00000056050	0.373901	0.579785	0.513045	0.610182	0.860274	-5.73348	HPF1
ENSG00000056097	0.261406	4.75309	1.29558	0.201076	0.575233	-5.3412	ZFR
ENSG00000056277	-0.253387	0.67766	-0.725431	0.471574	0.788003	-5.618	ZNF280C
ENSG00000056558	0.43956	5.64847	0.629771	0.531716	0.821208	-5.96422	TRAF1
ENSG00000056586	-0.104335	5.0936	-0.439243	0.66238	0.882903	-6.06515	RC3H2
ENSG00000056736	0.451097	-0.168952	0.965143	0.339124	0.703241	-5.38935	IL17RB
ENSG00000056972	-0.0635979	4.68767	-0.198604	0.843379	0.952411	-6.126	TRAF3IP2
ENSG00000056998	-0.743471	-1.39196	-1.51115	0.137052	0.505083	-4.75014	GYG2
ENSG00000057019	-0.082714	4.97113	-0.211149	0.83363	0.948973	-6.13355	DCBLD2
ENSG00000057149	-1.28334	4.66638	-1.77609	0.0818112	0.41298	-4.65024	SERPINB3
ENSG00000057252	-0.244713	5.24361	-0.633392	0.529368	0.820115	-5.9662	SOAT1
ENSG00000057294	-0.711032	2.08541	-1.60644	0.114483	0.4725	-4.77638	PKP2
ENSG00000057608	0.0800929	5.76372	0.256015	0.798991	0.937394	-6.13388	GDI2
ENSG00000057657	-0.0602321	5.70887	-0.184357	0.85448	0.957147	-6.15125	PRDM1
ENSG00000057663	0.293982	3.95816	0.90909	0.367669	0.723112	-5.70658	ATG5
ENSG00000057704	0.733618	5.92866	1.85142	0.0700273	0.389268	-4.54878	TMCC3
ENSG00000057757	0.431616	3.1058	1.11865	0.268641	0.642746	-5.45272	PITHD1
ENSG00000057935	0.469531	2.49581	1.30623	0.197458	0.571913	-5.19554	MTA3
ENSG00000058056	-1.1134	0.117458	-2.26113	0.0281395	0.268107	-3.57149	USP13
ENSG00000058063	0.721344	6.7978	1.96215	0.0553299	0.355537	-4.35578	ATP11B
ENSG00000058085	-1.26663	1.99058	-2.4306	0.0187082	0.222961	-3.31575	LAMC2
ENSG00000058091	0.729476	5.80579	2.08848	0.0418732	0.317602	-4.12573	CDK14
ENSG00000058262	0.0217233	5.45273	0.0617354	0.95102	0.985157	-6.15778	SEC61A1
ENSG00000058272	0.70679	7.46781	2.8057	0.00713794	0.149302	-2.60226	PPP1R12A
ENSG00000058335	-0.0412643	-0.455978	-0.0746053	0.940827	0.982331	-5.803	RASGRF1
ENSG00000058404	0.536978	2.08619	1.01998	0.312655	0.680122	-5.4722	CAMK2B
ENSG00000058453	-0.902322	4.16009	-1.96814	0.0546163	0.353947	-4.31782	CROCC
ENSG00000058600	-0.356738	3.22637	-0.80644	0.423813	0.759335	-5.75638	POLR3E
ENSG00000058668	0.094618	4.70458	0.268756	0.789225	0.934615	-6.10609	ATP2B4
ENSG00000058673	0.498063	6.41261	1.58278	0.119784	0.480282	-4.97331	ZC3H11A
ENSG00000058729	-0.25495	1.66139	-0.490374	0.626017	0.866696	-5.82332	RIOK2
ENSG00000058799	0.673508	3.86799	1.8572	0.0691842	0.387617	-4.47808	YIPF1
ENSG00000058804	0.397093	0.604413	0.803162	0.425688	0.759974	-5.55826	NDC1
ENSG00000058866	0.422404	1.95594	1.04518	0.300972	0.672099	-5.43954	DGKG
ENSG00000059122	-0.0216317	4.37641	-0.0724436	0.942538	0.982682	-6.13172	FLYWCH1
ENSG00000059145	0.0618024	4.38653	0.172248	0.863938	0.960095	-6.11618	UNKL
ENSG00000059377	0.484726	7.41364	1.5258	0.133369	0.499635	-5.04604	TBXAS1
ENSG00000059378	-0.248935	6.38916	-0.680106	0.499578	0.803729	-5.93859	PARP12
ENSG00000059573	-0.966833	1.09563	-2.12671	0.0384081	0.305994	-3.86102	ALDH18A1
ENSG00000059588	-0.219267	2.61712	-0.470669	0.639926	0.873381	-5.90978	TARBP1
ENSG00000059691	-0.815848	1.71722	-1.67746	0.0997015	0.446753	-4.64832	GATB
ENSG00000059728	0.567127	9.48182	1.0178	0.313681	0.681058	-5.59885	MXD1
ENSG00000059758	0.568822	6.07192	1.50709	0.138087	0.505932	-5.08142	CDK17
ENSG00000059769	-0.000163156	1.5477	-0.000360119	0.999714	0.999714	-5.92483	DNAJC25
ENSG00000059804	0.585564	9.06026	1.80813	0.0766096	0.402307	-4.5753	SLC2A3
ENSG00000059915	-0.796159	4.49829	-1.68312	0.0985943	0.444724	-4.80241	PSD
ENSG00000060069	-0.327915	5.33202	-0.771912	0.443804	0.772434	-5.87522	CTDP1
ENSG00000060138	-0.871549	6.54575	-2.43549	0.0184845	0.221583	-3.43912	YBX3
ENSG00000060140	-0.842273	0.939852	-1.50933	0.137515	0.505673	-4.83657	STYK1
ENSG00000060237	-0.0580579	7.54568	-0.208466	0.835713	0.949555	-6.1305	WNK1
ENSG00000060339	0.0180272	5.22159	0.0743931	0.940995	0.982331	-6.15813	CCAR1
ENSG00000060491	0.843561	5.0732	1.69887	0.0955662	0.440566	-4.77451	OGFR
ENSG00000060558	0.233488	4.60196	0.534364	0.595461	0.852814	-6.00116	GNA15
ENSG00000060642	0.0138407	2.93939	0.0410505	0.967419	0.989755	-6.0414	PIGV
ENSG00000060656	-2.04788	0.990764	-3.45214	0.00114135	0.0777143	-0.892409	PTPRU
ENSG00000060688	-0.81351	2.76428	-1.97071	0.0543125	0.353313	-4.23937	SNRNP40
ENSG00000060749	-0.542111	2.76995	-1.53367	0.131423	0.496925	-4.92976	QSER1
ENSG00000060762	0.423327	2.98806	0.910293	0.367041	0.72261	-5.64675	MPC1
ENSG00000060971	-0.356157	6.22099	-1.03252	0.306801	0.675592	-5.6558	ACAA1
ENSG00000060982	-0.203144	5.85865	-0.544273	0.588675	0.849557	-6.02651	BCAT1
ENSG00000061273	-0.434236	5.38879	-1.20675	0.233215	0.608381	-5.46442	HDAC7
ENSG00000061337	0.552654	1.73946	1.15427	0.253885	0.631035	-5.31227	LZTS1
ENSG00000061656	-0.282188	1.99284	-0.633616	0.529223	0.820066	-5.77645	SPAG4
ENSG00000061676	-1.19143	2.50988	-2.63099	0.0112927	0.180098	-2.91459	NCKAP1
ENSG00000061794	0.382983	2.82883	0.974812	0.334352	0.699263	-5.57646	MRPS35
ENSG00000061918	-0.228523	-0.868391	-0.448474	0.655751	0.880589	-5.69897	GUCY1B1
ENSG00000061936	-0.335053	4.54475	-1.40357	0.166635	0.541887	-5.20297	SFSWAP
ENSG00000061938	-0.275091	4.39435	-0.961081	0.341142	0.704151	-5.68894	TNK2
ENSG00000061987	0.59302	5.74681	2.20175	0.0323303	0.284395	-3.9095	MON2
ENSG00000062038	-0.64822	2.50651	-1.30234	0.198775	0.572741	-5.21158	CDH3
ENSG00000062194	0.0512448	7.25184	0.129101	0.897797	0.96873	-6.14863	GPBP1
ENSG00000062282	0.409525	6.80298	0.90339	0.370656	0.724757	-5.77009	DGAT2
ENSG00000062485	-0.178661	6.1957	-0.746164	0.459066	0.780824	-5.89987	CS
ENSG00000062524	-1.01779	-0.978719	-2.22127	0.030896	0.278673	-3.62138	LTK
ENSG00000062582	-0.290398	3.52892	-0.749742	0.456928	0.77987	-5.81509	MRPS24
ENSG00000062598	-0.11199	5.3858	-0.382157	0.703967	0.900589	-6.09034	ELMO2
ENSG00000062650	0.64447	4.77891	2.34471	0.0230589	0.245085	-3.60604	WAPL
ENSG00000062716	0.0211283	9.33206	0.0639062	0.9493	0.985019	-6.09665	VMP1
ENSG00000062725	0.0586684	4.13603	0.2515	0.80246	0.937899	-6.0914	APPBP2
ENSG00000062822	0.437813	2.14592	1.06308	0.292861	0.663529	-5.43917	POLD1
ENSG00000063015	0.749118	2.86538	1.57964	0.120503	0.481391	-4.85503	SEZ6
ENSG00000063046	-0.27743	6.13973	-0.864942	0.391207	0.73793	-5.80718	EIF4B
ENSG00000063127	0.956262	2.72314	2.05834	0.0447946	0.32699	-4.06344	SLC6A16
ENSG00000063169	-0.0764356	2.69707	-0.204288	0.838959	0.951057	-6.00422	BICRA
ENSG00000063176	-0.932097	1.43462	-2.10749	0.0401173	0.311229	-3.91417	SPHK2
ENSG00000063177	-0.247852	6.50521	-0.56084	0.577415	0.844511	-6.01378	RPL18
ENSG00000063180	0.0248541	-0.749127	0.0359201	0.971489	0.991684	-5.79372	CA11
ENSG00000063241	-0.920225	2.30035	-1.98554	0.0525887	0.348176	-4.18428	ISOC2
ENSG00000063244	-0.389655	5.47089	-0.881861	0.382077	0.731969	-5.78761	U2AF2
ENSG00000063245	0.266904	4.43229	0.846	0.401588	0.744789	-5.78251	EPN1
ENSG00000063322	0.441412	4.67643	1.30534	0.197758	0.572141	-5.32291	MED29
ENSG00000063438	-0.0654456	0.328088	-0.114781	0.909079	0.971668	-5.83513	AHRR
ENSG00000063587	-0.319492	-0.224921	-0.652979	0.516764	0.813624	-5.62116	ZNF275
ENSG00000063601	0.19044	3.73446	0.542522	0.589872	0.849912	-5.94781	MTMR1
ENSG00000063660	-2.27746	1.59635	-4.50011	4.0775820861796e-05	0.0255868	2.04116	GPC1
ENSG00000063761	-0.207875	0.983003	-0.425843	0.672052	0.886708	-5.7986	ADCK1
ENSG00000063854	-0.14991	3.63363	-0.494464	0.623147	0.865959	-5.97623	HAGH
ENSG00000063978	-0.00869618	5.24969	-0.0335911	0.973337	0.991815	-6.16034	RNF4
ENSG00000064012	0.364551	6.01317	1.3014	0.199094	0.5732	-5.35455	CASP8
ENSG00000064042	-1.75611	0.899185	-2.79174	0.00740889	0.151095	-2.49469	LIMCH1
ENSG00000064102	0.221206	2.30335	0.445396	0.657958	0.881915	-5.89356	INTS13
ENSG00000064115	-0.548021	4.92939	-1.58803	0.118592	0.478561	-4.95806	TM7SF3
ENSG00000064199	-1.44113	1.67403	-2.6691	0.010232	0.173891	-2.79403	SPA17
ENSG00000064201	0.346802	1.89115	0.719581	0.475137	0.790283	-5.7041	TSPAN32
ENSG00000064205	0.210379	1.68949	0.498685	0.620191	0.864674	-5.81688	CCN5
ENSG00000064225	0.332898	6.29269	0.755785	0.453328	0.77755	-5.89126	ST3GAL6
ENSG00000064270	-1.59776	4.12297	-3.37669	0.00142803	0.0821176	-1.15959	ATP2C2
ENSG00000064300	-0.17873	-1.68769	-0.355916	0.723403	0.907961	-5.71435	NGFR
ENSG00000064309	-0.294943	1.09773	-0.57024	0.571072	0.842172	-5.7383	CDON
ENSG00000064313	0.162847	4.77571	0.528082	0.599782	0.855894	-6.01154	TAF2
ENSG00000064393	0.479131	3.93853	1.21774	0.229044	0.603496	-5.39506	HIPK2
ENSG00000064419	0.950077	4.00004	3.07705	0.0033894	0.110231	-1.91097	TNPO3
ENSG00000064489	0.344893	1.71957	0.533744	0.595887	0.852947	-5.80353	BORCS8-MEF2B
ENSG00000064490	-0.290275	3.54925	-0.771723	0.443915	0.772434	-5.80047	RFXANK
ENSG00000064545	-0.166582	1.19293	-0.314324	0.754585	0.921099	-5.85093	TMEM161A
ENSG00000064547	0.321091	5.93835	0.67285	0.504144	0.806621	-5.94471	LPAR2
ENSG00000064601	0.290032	7.55173	0.727134	0.470539	0.787121	-5.89443	CTSA
ENSG00000064607	-0.0119659	3.80614	-0.042061	0.966618	0.989731	-6.10061	SUGP2
ENSG00000064651	-0.246544	3.6848	-0.805916	0.424112	0.759442	-5.78489	SLC12A2
ENSG00000064652	-0.530223	2.83574	-0.885506	0.380128	0.730138	-5.66458	SNX24
ENSG00000064655	-2.41547	1.359	-3.93307	0.00025918	0.0406589	0.402098	EYA2
ENSG00000064666	-0.172002	7.53266	-0.543818	0.588987	0.849705	-6.00817	CNN2
ENSG00000064687	0.21095	5.26854	0.696428	0.48939	0.799639	-5.92128	ABCA7
ENSG00000064692	-0.556386	0.782907	-0.943368	0.350034	0.70977	-5.45701	SNCAIP
ENSG00000064703	0.745398	2.739	1.86089	0.0686517	0.386225	-4.41025	DDX20
ENSG00000064726	-0.460045	7.24569	-1.17552	0.245359	0.621879	-5.49361	BTBD1
ENSG00000064763	0.45524	4.99559	1.43954	0.156237	0.527877	-5.16058	FAR2
ENSG00000064787	-1.28826	1.2225	-2.96577	0.00462128	0.122995	-2.09969	BCAS1
ENSG00000064835	0.0463759	-0.739496	0.0631161	0.949926	0.985019	-5.79314	POU1F1
ENSG00000064886	-0.0510217	4.2143	-0.134027	0.89392	0.967588	-6.11881	CHI3L2
ENSG00000064932	0.00752744	7.47641	0.0171401	0.986393	0.995311	-6.15214	SBNO2
ENSG00000064933	-0.176882	3.61309	-0.446535	0.657141	0.881597	-5.99607	PMS1
ENSG00000064961	-0.255652	3.83873	-0.756982	0.452617	0.776901	-5.82968	HMG20B
ENSG00000064989	0.508218	2.00254	0.979196	0.332203	0.697217	-5.5055	CALCRL
ENSG00000064995	0.315094	3.41277	1.10704	0.273581	0.646408	-5.48692	TAF11
ENSG00000064999	-0.0573532	3.45379	-0.165798	0.868986	0.96172	-6.06413	ANKS1A
ENSG00000065000	-0.22244	5.95635	-0.771838	0.443847	0.772434	-5.88096	AP3D1
ENSG00000065029	-0.271921	3.10178	-0.582852	0.562616	0.838962	-5.89391	ZNF76
ENSG00000065054	-1.96921	2.10186	-3.77372	0.000427744	0.0520794	-0.0420143	SLC9A3R2
ENSG00000065057	-1.70054	0.106611	-2.94708	0.00486523	0.126799	-2.12211	NTHL1
ENSG00000065060	-0.273378	2.00731	-0.772725	0.443327	0.772434	-5.68392	UHRF1BP1
ENSG00000065135	0.879921	4.83105	2.52855	0.0146603	0.200488	-3.21808	GNAI3
ENSG00000065150	-0.348875	4.62488	-1.11889	0.268542	0.642746	-5.54333	IPO5
ENSG00000065154	0.147336	4.39602	0.4096	0.683851	0.89155	-6.05121	OAT
ENSG00000065183	0.165943	1.88063	0.619811	0.5382	0.82482	-5.76845	WDR3
ENSG00000065243	0.328307	5.08949	1.26686	0.211081	0.58596	-5.38445	PKN2
ENSG00000065268	-0.232863	1.9439	-0.409995	0.683563	0.891366	-5.88064	WDR18
ENSG00000065308	-0.192794	0.39846	-0.532451	0.596775	0.853681	-5.71892	TRAM2
ENSG00000065320	-1.73231	0.141211	-4.15972	0.000125209	0.0315282	1.01742	NTN1
ENSG00000065325	-0.123778	-1.18328	-0.276449	0.783344	0.93171	-5.74793	GLP2R
ENSG00000065328	0.0918064	0.585578	0.158549	0.874664	0.962569	-5.8433	MCM10
ENSG00000065357	-0.276792	6.57777	-1.04328	0.301842	0.672252	-5.64291	DGKA
ENSG00000065361	-0.587412	6.28623	-1.59685	0.116609	0.476572	-4.95618	ERBB3
ENSG00000065371	1.57544	0.837332	2.22601	0.0305561	0.278345	-3.65649	ROPN1
ENSG00000065413	0.184992	6.95358	0.53868	0.592501	0.850976	-6.02011	ANKRD44
ENSG00000065427	-0.167559	4.73	-0.504387	0.616208	0.862978	-6.02141	KARS1
ENSG00000065457	0.39362	6.13762	1.00979	0.317464	0.684496	-5.67256	ADAT1
ENSG00000065485	-0.636567	1.97389	-1.38647	0.171762	0.548073	-5.06984	PDIA5
ENSG00000065491	-0.0101714	1.91957	-0.0268321	0.978701	0.993189	-5.959	TBC1D22B
ENSG00000065518	0.994939	3.91676	1.73482	0.0889408	0.428423	-4.6764	NDUFB4
ENSG00000065526	0.198526	5.21705	0.597149	0.553106	0.83295	-5.98282	SPEN
ENSG00000065534	-0.548666	3.14	-1.55523	0.126205	0.486608	-4.92368	MYLK
ENSG00000065548	0.0945857	4.76483	0.276464	0.783333	0.93171	-6.10686	ZC3H15
ENSG00000065559	0.551065	5.05417	1.53059	0.13218	0.497742	-5.03372	MAP2K4
ENSG00000065600	0.350465	2.70999	0.779698	0.439248	0.769602	-5.72768	PACC1
ENSG00000065613	-0.0217628	5.67488	-0.0580406	0.953948	0.98608	-6.16443	SLK
ENSG00000065615	0.742499	7.08532	2.49046	0.016129	0.207528	-3.31581	CYB5R4
ENSG00000065618	-0.438015	2.82183	-1.13731	0.260836	0.636199	-5.42134	COL17A1
ENSG00000065621	-0.001911	5.41652	-0.00606072	0.995188	0.998131	-6.16534	GSTO2
ENSG00000065665	0.657804	4.12739	2.19875	0.0325559	0.285162	-3.87706	SEC61A2
ENSG00000065675	1.05465	2.53707	2.83208	0.00665053	0.14695	-2.44961	PRKCQ
ENSG00000065717	-1.61427	1.50943	-2.72582	0.00882187	0.1642	-2.66259	TLE2
ENSG00000065802	-0.781013	2.53019	-1.94147	0.0578541	0.361219	-4.27651	ASB1
ENSG00000065809	0.343232	8.08272	0.936664	0.353439	0.712512	-5.71475	FAM107B
ENSG00000065833	-0.0115679	0.729138	-0.0259042	0.979437	0.993341	-5.86716	ME1
ENSG00000065882	0.125096	6.50552	0.381393	0.70453	0.900805	-6.0956	TBC1D1
ENSG00000065883	-0.315551	6.2009	-1.28279	0.205487	0.580725	-5.38114	CDK13
ENSG00000065911	0.358077	4.9937	1.1453	0.257543	0.633777	-5.51853	MTHFD2
ENSG00000065923	0.879958	3.19075	3.21737	0.00227304	0.0962138	-1.53718	SLC9A7
ENSG00000065970	0.570769	3.21292	1.99405	0.0516218	0.346445	-4.21196	FOXJ2
ENSG00000065978	0.168113	6.45253	0.467946	0.641859	0.874264	-6.06086	YBX1
ENSG00000065989	0.0122852	3.40261	0.028538	0.977347	0.992526	-6.07583	PDE4A
ENSG00000066027	0.619991	5.07216	1.88674	0.0650154	0.377832	-4.47583	PPP2R5A
ENSG00000066032	-0.0894631	-0.441155	-0.135482	0.892775	0.967187	-5.79605	CTNNA2
ENSG00000066044	0.250858	3.49389	0.562325	0.57641	0.844285	-5.92509	ELAVL1
ENSG00000066056	-0.904151	-0.345904	-1.60868	0.11399	0.47131	-4.64211	TIE1
ENSG00000066084	0.495972	5.36058	1.64492	0.106266	0.458379	-4.87512	DIP2B
ENSG00000066117	-0.191671	3.88851	-0.521601	0.604254	0.857775	-5.97715	SMARCD1
ENSG00000066135	0.0407197	3.22917	0.132885	0.894818	0.967908	-6.05343	KDM4A
ENSG00000066136	-0.0498969	5.92124	-0.194696	0.846421	0.952895	-6.15047	NFYC
ENSG00000066185	-1.19831	-0.944435	-2.44111	0.0182301	0.220151	-3.19883	ZMYND12
ENSG00000066230	-0.559738	1.22021	-1.04386	0.301579	0.672252	-5.39462	SLC9A3
ENSG00000066248	-1.11379	0.257875	-1.84442	0.0710581	0.390868	-4.30875	NGEF
ENSG00000066279	0.482197	-0.678427	0.836764	0.406712	0.748928	-5.48021	ASPM
ENSG00000066294	0.0655326	4.68759	0.130759	0.896491	0.968434	-6.13605	CD84
ENSG00000066322	0.0862721	4.46919	0.226127	0.822026	0.944661	-6.10795	ELOVL1
ENSG00000066336	0.338259	8.08854	0.485374	0.629534	0.8685	-6.02226	SPI1
ENSG00000066379	0.416987	2.40902	0.843082	0.403203	0.746123	-5.657	ZNRD1
ENSG00000066382	-0.876907	0.485092	-1.80868	0.0765226	0.402307	-4.37337	MPPED2
ENSG00000066405	0.57736	0.468692	1.12688	0.265181	0.639871	-5.26201	CLDN18
ENSG00000066422	0.21901	3.89311	0.852175	0.398186	0.742785	-5.75482	ZBTB11
ENSG00000066427	-0.155252	5.5418	-0.410278	0.683357	0.891276	-6.08531	ATXN3
ENSG00000066455	0.578082	3.72132	1.69326	0.0966367	0.441719	-4.73759	GOLGA5
ENSG00000066468	-1.02197	2.56734	-2.57475	0.013042	0.189813	-3.03998	FGFR2
ENSG00000066557	0.56924	1.32272	1.28307	0.205389	0.580725	-5.14037	LRRC40
ENSG00000066583	0.457942	0.981004	0.934953	0.354312	0.713126	-5.4721	ISOC1
ENSG00000066629	0.0428587	2.93597	0.0972585	0.92291	0.97712	-6.03645	EML1
ENSG00000066651	-0.110878	3.3922	-0.295412	0.768904	0.927213	-6.03338	TRMT11
ENSG00000066654	-0.468019	4.44009	-1.31149	0.195691	0.569889	-5.31726	THUMPD1
ENSG00000066697	0.539607	3.24947	1.19706	0.236934	0.612903	-5.37491	MSANTD3
ENSG00000066739	0.297799	3.93797	0.872193	0.387277	0.735214	-5.74145	ATG2B
ENSG00000066777	0.380971	5.32246	1.63257	0.108849	0.462618	-4.89281	ARFGEF1
ENSG00000066813	0.774753	4.73562	1.25838	0.214108	0.588372	-5.38233	ACSM2B
ENSG00000066827	0.118461	3.74119	0.387219	0.700239	0.89864	-6.02468	ZFAT
ENSG00000066855	0.423833	5.26923	0.994771	0.324643	0.691899	-5.67919	MTFR1
ENSG00000066923	0.0790119	5.51623	0.245674	0.806942	0.93846	-6.13437	STAG3
ENSG00000066926	0.0693146	2.96645	0.206411	0.837309	0.950508	-6.02137	FECH
ENSG00000066933	-0.721205	4.51344	-2.12133	0.0388799	0.307328	-4.04956	MYO9A
ENSG00000067048	-1.70835	4.5035	-1.36351	0.178837	0.554491	-5.24065	DDX3Y
ENSG00000067057	-0.54995	4.36645	-1.21278	0.230922	0.605782	-5.42889	PFKP
ENSG00000067064	0.264201	5.50722	0.601712	0.550088	0.831528	-5.98636	IDI1
ENSG00000067066	0.145452	8.3234	0.621336	0.537204	0.82466	-5.94447	SP100
ENSG00000067082	-0.327559	9.0547	-0.56104	0.577279	0.844464	-5.95476	KLF6
ENSG00000067113	-0.556247	0.587805	-0.970101	0.336671	0.700935	-5.42163	PLPP1
ENSG00000067141	-1.24058	1.34136	-1.82905	0.0733659	0.396009	-4.39064	NEO1
ENSG00000067167	0.407637	5.3231	0.970095	0.336674	0.700935	-5.70161	TRAM1
ENSG00000067177	-0.747158	-0.579055	-1.86639	0.0678638	0.384979	-4.24621	PHKA1
ENSG00000067182	-0.0563174	8.16397	-0.167874	0.867361	0.960764	-6.12185	TNFRSF1A
ENSG00000067191	-0.826994	0.136031	-1.65613	0.103967	0.454413	-4.59004	CACNB1
ENSG00000067208	-0.111239	4.23211	-0.338829	0.736159	0.913223	-6.07148	EVI5
ENSG00000067221	-0.391924	2.37052	-1.18663	0.240987	0.617114	-5.33479	STOML1
ENSG00000067225	-0.0382932	8.35199	-0.104217	0.917415	0.9751	-6.12476	PKM
ENSG00000067248	0.214696	2.40126	0.5422	0.590092	0.849999	-5.85528	DHX29
ENSG00000067334	0.368241	6.93257	1.37375	0.175654	0.551432	-5.25988	DNTTIP2
ENSG00000067365	0.385611	5.36121	1.23189	0.223759	0.597093	-5.43156	METTL22
ENSG00000067369	-0.445664	5.08995	-1.49515	0.141167	0.509657	-5.09449	TP53BP1
ENSG00000067445	0.780533	-0.0304975	1.44244	0.155421	0.526625	-4.87766	TRO
ENSG00000067533	-0.0138718	1.1672	-0.0285892	0.977306	0.992526	-5.89587	RRP15
ENSG00000067560	0.608488	8.8117	1.64661	0.105918	0.457882	-4.83683	RHOA
ENSG00000067596	-0.0464176	5.32402	-0.141431	0.888098	0.96598	-6.15431	DHX8
ENSG00000067606	-0.808721	3.19161	-1.89365	0.0640716	0.375612	-4.39996	PRKCZ
ENSG00000067646	-0.119171	0.576332	-0.14306	0.886819	0.965768	-5.84658	ZFY
ENSG00000067704	-0.321574	2.96346	-0.923859	0.360002	0.717881	-5.63926	IARS2
ENSG00000067798	0.433031	6.02403	0.952488	0.345437	0.706507	-5.72983	NAV3
ENSG00000067829	0.467796	3.45676	0.951534	0.345916	0.707221	-5.63769	IDH3G
ENSG00000067836	-0.814655	2.14988	-1.63259	0.108845	0.462618	-4.74345	ROGDI
ENSG00000067900	0.163294	7.30853	0.670484	0.505638	0.807505	-5.93955	ROCK1
ENSG00000067955	0.142001	5.18173	0.466462	0.642914	0.874437	-6.05338	CBFB
ENSG00000067992	0.954036	3.05745	2.80939	0.00706771	0.148797	-2.52319	PDK3
ENSG00000068001	0.418926	1.40812	0.933645	0.354979	0.713654	-5.5091	HYAL2
ENSG00000068024	-0.14545	6.51784	-0.399197	0.69145	0.894554	-6.08871	HDAC4
ENSG00000068028	0.297685	1.90108	0.820622	0.415762	0.754764	-5.63622	RASSF1
ENSG00000068078	-1.52951	0.425812	-2.62872	0.0113589	0.180098	-2.83762	FGFR3
ENSG00000068079	-0.0370549	4.7607	-0.103085	0.918308	0.975594	-6.13387	IFI35
ENSG00000068097	-0.459376	4.31327	-1.47541	0.14638	0.516253	-5.0986	HEATR6
ENSG00000068120	-0.441835	3.41625	-1.28357	0.205218	0.580725	-5.2967	COASY
ENSG00000068137	-0.554739	1.33667	-1.33951	0.186468	0.561111	-5.08012	PLEKHH3
ENSG00000068305	0.233848	6.00324	0.748283	0.457799	0.780378	-5.8957	MEF2A
ENSG00000068308	0.607511	5.01646	1.33656	0.187423	0.561787	-5.2896	OTUD5
ENSG00000068323	0.39044	6.10424	0.912658	0.365807	0.721698	-5.76095	TFE3
ENSG00000068354	0.314278	2.62742	0.899508	0.372699	0.725356	-5.6284	TBC1D25
ENSG00000068366	0.49467	6.42776	1.43753	0.156803	0.528345	-5.17842	ACSL4
ENSG00000068383	0.742435	5.40173	1.77985	0.0811851	0.411602	-4.66194	INPP5A
ENSG00000068394	0.298269	1.31238	0.718898	0.475554	0.790598	-5.66736	GPKOW
ENSG00000068400	-0.00734509	6.01453	-0.0321027	0.974518	0.992216	-6.16876	GRIPAP1
ENSG00000068438	-0.312655	2.55256	-0.801149	0.426841	0.760716	-5.70713	FTSJ1
ENSG00000068489	0.376555	3.21639	0.73365	0.466592	0.785275	-5.7996	PRR11
ENSG00000068615	-0.620682	-1.21059	-1.09443	0.279019	0.651057	-5.2373	REEP1
ENSG00000068650	-0.355694	6.80649	-1.31905	0.19317	0.569048	-5.33162	ATP11A
ENSG00000068654	-0.00597375	2.55483	-0.0163797	0.986997	0.995345	-6.00959	POLR1A
ENSG00000068697	-0.0873497	6.14904	-0.268475	0.78944	0.934615	-6.13431	LAPTM4A
ENSG00000068724	-0.466326	3.7921	-1.14727	0.256737	0.633556	-5.4743	TTC7A
ENSG00000068745	0.275238	5.78001	1.18077	0.243288	0.620296	-5.49614	IP6K2
ENSG00000068784	0.700791	4.58215	1.76082	0.0843908	0.419309	-4.66835	SRBD1
ENSG00000068796	0.520195	3.89397	1.59075	0.117977	0.477868	-4.90574	KIF2A
ENSG00000068831	0.864841	4.57292	2.21262	0.0315245	0.281671	-3.85782	RASGRP2
ENSG00000068878	-0.166682	5.74812	-0.593072	0.555809	0.834362	-5.9958	PSME4
ENSG00000068885	0.38007	5.03401	1.03369	0.306262	0.675246	-5.63571	IFT80
ENSG00000068903	-0.145706	5.94184	-0.442634	0.659942	0.88241	-6.07537	SIRT2
ENSG00000068912	0.430853	4.04425	1.03619	0.305104	0.674678	-5.59371	ERLEC1
ENSG00000068971	0.314477	2.44272	0.616943	0.540075	0.826656	-5.81374	PPP2R5B
ENSG00000068976	0.0542765	3.40694	0.13654	0.891944	0.967187	-6.0669	PYGM
ENSG00000069011	-1.35937	2.41721	-2.73692	0.00856792	0.161976	-2.67506	PITX1
ENSG00000069020	-0.359856	4.49306	-0.776827	0.440925	0.770666	-5.84838	MAST4
ENSG00000069122	-1.41986	-0.528119	-2.0441	0.0462351	0.331717	-3.94996	ADGRF5
ENSG00000069188	0.552435	1.79155	0.708468	0.481949	0.794652	-5.70444	SDK2
ENSG00000069248	0.527011	4.71616	1.83186	0.0729401	0.394699	-4.56197	NUP133
ENSG00000069275	-0.781514	3.24704	-1.88478	0.0652854	0.378096	-4.41696	NUCKS1
ENSG00000069329	0.258314	5.87207	0.889458	0.378021	0.728915	-5.78347	VPS35
ENSG00000069345	0.279386	4.83836	1.2003	0.235685	0.611319	-5.45498	DNAJA2
ENSG00000069399	-0.0114996	7.88443	-0.022043	0.982501	0.99381	-6.14219	BCL3
ENSG00000069424	0.422118	7.34642	1.27486	0.20826	0.583358	-5.37704	KCNAB2
ENSG00000069431	-0.396817	3.74994	-1.04386	0.301576	0.672252	-5.58149	ABCC9
ENSG00000069493	0.74401	5.89033	2.01293	0.0495284	0.339251	-4.26451	CLEC2D
ENSG00000069509	1.57514	0.289126	2.85468	0.00625765	0.143189	-2.33145	FUNDC1
ENSG00000069535	-0.893826	-0.567954	-1.53742	0.130504	0.495157	-4.73472	MAOB
ENSG00000069667	0.137964	3.65251	0.371026	0.712187	0.903263	-6.02344	RORA
ENSG00000069696	0.728579	1.04709	1.14245	0.258715	0.63482	-5.27474	DRD4
ENSG00000069702	0.122541	1.45804	0.245923	0.80675	0.93846	-5.88891	TGFBR3
ENSG00000069764	-0.687718	2.53941	-1.66875	0.101426	0.449948	-4.71858	PLA2G10
ENSG00000069812	-0.187441	1.08567	-0.433792	0.666308	0.884453	-5.80108	HES2
ENSG00000069849	0.779603	6.31207	1.97732	0.0535388	0.351621	-4.32992	ATP1B3
ENSG00000069869	-0.709222	8.9999	-1.6493	0.105362	0.456692	-4.82282	NEDD4
ENSG00000069943	0.176866	5.8885	0.611838	0.54342	0.828409	-5.98723	PIGB
ENSG00000069956	0.315983	6.90161	1.40585	0.16596	0.541711	-5.21849	MAPK6
ENSG00000069966	0.131244	3.28569	0.332111	0.741195	0.91547	-6.01176	GNB5
ENSG00000069974	0.887696	6.18879	2.52114	0.014936	0.201723	-3.24976	RAB27A
ENSG00000069998	0.135616	1.80715	0.326556	0.745369	0.917276	-5.89633	HDHD5
ENSG00000070010	0.320919	4.98784	1.17891	0.244022	0.620776	-5.48403	UFD1
ENSG00000070018	-0.472494	0.348336	-0.882825	0.381561	0.73129	-5.48203	LRP6
ENSG00000070019	0.577367	-0.484265	0.911158	0.36659	0.722332	-5.42112	GUCY2C
ENSG00000070031	-0.301864	-0.972288	-0.540885	0.590992	0.850492	-5.65423	SCT
ENSG00000070047	-0.359479	3.16951	-0.880619	0.382743	0.731969	-5.69068	PHRF1
ENSG00000070061	0.201058	2.21968	0.57754	0.56617	0.839674	-5.82137	ELP1
ENSG00000070081	-0.580672	5.53158	-1.60534	0.114725	0.473137	-4.94338	NUCB2
ENSG00000070087	-0.277598	4.98162	-0.982645	0.330519	0.696045	-5.69024	PFN2
ENSG00000070159	-0.321171	5.40936	-0.820258	0.415967	0.754776	-5.84016	PTPN3
ENSG00000070182	0.376177	1.09298	0.836193	0.40703	0.749175	-5.559	SPTB
ENSG00000070190	0.130863	5.39923	0.399402	0.6913	0.894554	-6.08227	DAPP1
ENSG00000070193	0.492939	-0.192655	0.818523	0.416947	0.755069	-5.50353	FGF10
ENSG00000070214	0.21399	3.48694	0.661863	0.511101	0.81046	-5.8688	SLC44A1
ENSG00000070269	-0.243791	4.87154	-0.709784	0.48114	0.794111	-5.90986	TMEM260
ENSG00000070366	-0.398645	4.92261	-1.63106	0.109168	0.46322	-4.89377	SMG6
ENSG00000070367	0.10425	4.705	0.337853	0.73689	0.913554	-6.08732	EXOC5
ENSG00000070371	0.132966	0.408857	0.246694	0.806157	0.938375	-5.81599	CLTCL1
ENSG00000070388	0.00456329	-1.21233	0.00887341	0.992955	0.997408	-5.78388	FGF22
ENSG00000070404	-1.46498	1.08684	-2.81868	0.00689417	0.148497	-2.43716	FSTL3
ENSG00000070413	0.217064	3.6639	0.573736	0.568722	0.841049	-5.92984	DGCR2
ENSG00000070423	0.240538	2.43151	0.69578	0.489792	0.799792	-5.76806	RNF126
ENSG00000070444	-0.303345	4.95526	-0.749479	0.457084	0.779974	-5.88425	MNT
ENSG00000070476	0.354233	3.68863	0.980044	0.331789	0.696811	-5.62908	ZXDC
ENSG00000070495	0.597079	5.83642	1.18851	0.240254	0.615989	-5.48016	JMJD6
ENSG00000070501	0.218492	5.77153	0.646176	0.521124	0.816519	-5.96489	POLB
ENSG00000070526	-0.203478	3.35834	-0.407183	0.685613	0.89272	-5.99304	ST6GALNAC1
ENSG00000070540	-0.163369	5.59865	-0.616534	0.540343	0.826883	-5.98286	WIPI1
ENSG00000070601	0.816158	1.10049	1.24331	0.21956	0.593382	-5.16671	FRMPD1
ENSG00000070610	0.211237	5.23888	0.733873	0.466458	0.78515	-5.89534	GBA2
ENSG00000070614	0.33906	4.94603	1.00265	0.320864	0.687717	-5.66603	NDST1
ENSG00000070669	0.0369814	3.72003	0.108899	0.913719	0.973844	-6.09249	ASNS
ENSG00000070718	-0.438715	2.88832	-0.88777	0.37892	0.729463	-5.66734	AP3M2
ENSG00000070729	-0.0651247	4.2942	-0.14369	0.886324	0.965592	-6.1215	CNGB1
ENSG00000070731	0.487499	4.13467	1.012	0.316415	0.68366	-5.62206	ST6GALNAC2
ENSG00000070748	-0.352609	-0.0853055	-0.602093	0.549836	0.831379	-5.65195	CHAT
ENSG00000070756	-0.513562	8.70768	-1.42216	0.161195	0.535076	-5.15562	PABPC1
ENSG00000070759	0.193042	2.73828	0.472085	0.638923	0.873296	-5.91732	TESK2
ENSG00000070761	0.593573	2.76575	1.30637	0.197411	0.571913	-5.21466	CFAP20
ENSG00000070770	0.299656	3.94478	1.20822	0.232652	0.607938	-5.4083	CSNK2A2
ENSG00000070778	-1.47545	-0.288094	-2.71611	0.00904988	0.16487	-2.63352	PTPN21
ENSG00000070785	0.42992	3.57516	1.25386	0.215733	0.590225	-5.33213	EIF2B3
ENSG00000070808	-0.160184	-1.15307	-0.274976	0.784469	0.932098	-5.74896	CAMK2A
ENSG00000070814	-1.13963	4.35642	-2.11762	0.0392087	0.30873	-4.0517	TCOF1
ENSG00000070831	0.330625	7.9773	1.27129	0.209516	0.584985	-5.36736	CDC42
ENSG00000070882	-0.353463	5.4779	-0.863654	0.391907	0.738096	-5.80279	OSBPL3
ENSG00000070915	0.151949	-1.10508	0.275368	0.784169	0.932042	-5.7491	SLC12A3
ENSG00000070950	0.621169	2.10019	1.33264	0.188698	0.564054	-5.13271	RAD18
ENSG00000070961	0.803189	8.58057	1.75412	0.0855445	0.421649	-4.67503	ATP2B1
ENSG00000070985	-0.989849	-1.23396	-2.3485	0.0228488	0.243896	-3.37625	TRPM5
ENSG00000071051	0.365697	3.51885	1.34897	0.183431	0.558633	-5.21616	NCK2
ENSG00000071054	0.413604	8.21203	1.19912	0.236139	0.611855	-5.44596	MAP4K4
ENSG00000071073	1.08742	4.26937	2.81257	0.00700782	0.148797	-2.55822	MGAT4A
ENSG00000071082	-0.506358	7.11648	-1.47405	0.146746	0.516327	-5.12319	RPL31
ENSG00000071127	-0.172378	8.00246	-0.453137	0.652413	0.879036	-6.03953	WDR1
ENSG00000071189	0.420692	5.95197	1.65487	0.104224	0.454413	-4.86781	SNX13
ENSG00000071205	-0.373258	3.80358	-1.04242	0.302235	0.672252	-5.58605	ARHGAP10
ENSG00000071242	-0.247906	3.0594	-0.587744	0.559353	0.836619	-5.88709	RPS6KA2
ENSG00000071243	0.450029	3.78062	1.24185	0.220094	0.593499	-5.35889	ING3
ENSG00000071246	-0.755535	2.04623	-1.43287	0.158126	0.530284	-5.01709	VASH1
ENSG00000071282	-0.407073	-0.301413	-0.800478	0.427226	0.761103	-5.51526	LMCD1
ENSG00000071462	-0.799931	4.50773	-2.54851	0.01394	0.196061	-3.17888	BUD23
ENSG00000071537	0.483592	5.64425	1.76554	0.083586	0.41729	-4.68901	SEL1L
ENSG00000071539	-0.616486	0.556239	-1.11698	0.269349	0.6429	-5.28119	TRIP13
ENSG00000071553	0.592024	6.62738	1.14939	0.255869	0.633383	-5.52355	ATP6AP1
ENSG00000071564	-0.327989	3.64356	-1.11147	0.27169	0.644606	-5.50493	TCF3
ENSG00000071575	-0.81795	1.95564	-1.71819	0.0919565	0.433535	-4.60014	TRIB2
ENSG00000071626	-0.437224	4.31339	-1.08109	0.28485	0.657145	-5.57205	DAZAP1
ENSG00000071655	-0.92171	3.10234	-2.33477	0.0236167	0.248104	-3.5714	MBD3
ENSG00000071794	0.100734	2.58513	0.219949	0.826808	0.94605	-5.98807	HLTF
ENSG00000071859	-0.0622586	5.34425	-0.115118	0.908813	0.971619	-6.15437	FAM50A
ENSG00000071889	-0.131221	4.00284	-0.487605	0.627963	0.867598	-6.00079	FAM3A
ENSG00000071894	-1.07226	3.60108	-2.24675	0.0291077	0.272457	-3.77319	CPSF1
ENSG00000071909	0.276238	0.541829	0.572714	0.569408	0.841278	-5.6967	MYO3B
ENSG00000071967	0.100851	3.56414	0.281431	0.779543	0.931358	-6.04622	CYBRD1
ENSG00000071991	1.06245	3.39238	2.24508	0.0292217	0.272785	-3.74983	CDH19
ENSG00000071994	0.71245	2.75222	2.21632	0.0312542	0.280172	-3.77263	PDCD2
ENSG00000072042	0.153856	3.12087	0.461094	0.646733	0.87673	-5.95123	RDH11
ENSG00000072062	0.634644	4.79214	2.13445	0.0377378	0.303656	-4.02112	PRKACA
ENSG00000072071	-0.422621	2.31258	-1.03176	0.307155	0.67595	-5.48956	ADGRL1
ENSG00000072080	-0.866213	5.35383	-1.32852	0.190045	0.566524	-5.31454	SPP2
ENSG00000072110	-0.0405592	8.00575	-0.131589	0.895838	0.968408	-6.13174	ACTN1
ENSG00000072121	0.236605	5.84564	0.744372	0.46014	0.781117	-5.89665	ZFYVE26
ENSG00000072133	0.0421801	1.69975	0.0740811	0.941242	0.98243	-5.93419	RPS6KA6
ENSG00000072134	-0.933514	4.22056	-1.86506	0.0680533	0.384999	-4.49848	EPN2
ENSG00000072135	-0.02293	4.75117	-0.0627168	0.950242	0.985066	-6.1467	PTPN18
ENSG00000072163	0.316284	-0.0638085	0.734424	0.466125	0.785056	-5.56881	LIMS2
ENSG00000072182	0.701045	0.332289	1.68088	0.0990309	0.445585	-4.55523	ASIC4
ENSG00000072195	-0.267987	-0.24096	-0.508871	0.613084	0.861614	-5.69317	SPEG
ENSG00000072201	-0.802268	1.40728	-1.64998	0.105224	0.456214	-4.66673	LNX1
ENSG00000072210	-0.13391	5.49852	-0.5375	0.593309	0.851574	-6.02639	ALDH3A2
ENSG00000072274	-0.0881468	7.70476	-0.23942	0.81176	0.940148	-6.12052	TFRC
ENSG00000072310	-0.00529196	5.83906	-0.0119578	0.990507	0.996961	-6.16506	SREBF1
ENSG00000072364	0.130913	6.91625	0.507116	0.614305	0.862182	-6.03758	AFF4
ENSG00000072401	0.958384	6.23903	1.73919	0.0881635	0.427809	-4.72773	UBE2D1
ENSG00000072415	0.5332	5.10287	1.54101	0.129628	0.492866	-5.02083	MPP5
ENSG00000072422	-1.53178	-0.249865	-2.89528	0.00560564	0.134494	-2.23511	RHOBTB1
ENSG00000072501	-0.0884321	3.31774	-0.304716	0.761849	0.923825	-6.02542	SMC1A
ENSG00000072506	0.206449	2.39598	0.419559	0.676607	0.888999	-5.90947	HSD17B10
ENSG00000072518	0.244798	5.9637	0.682263	0.498225	0.802898	-5.93985	MARK2
ENSG00000072571	0.586697	-0.495149	0.911709	0.366302	0.722028	-5.42433	HMMR
ENSG00000072609	0.230008	6.19793	0.708222	0.4821	0.794652	-5.92402	CHFR
ENSG00000072657	-0.283927	-0.177222	-0.472604	0.638555	0.873116	-5.71168	TRHDE
ENSG00000072682	0.121892	5.52321	0.323353	0.747778	0.918122	-6.11532	P4HA2
ENSG00000072694	-0.0187382	5.17549	-0.0465777	0.963036	0.988009	-6.15793	FCGR2B
ENSG00000072736	0.470731	4.19875	1.96933	0.054476	0.353888	-4.30746	NFATC3
ENSG00000072756	-0.162555	5.17445	-0.58663	0.560095	0.837191	-5.99392	TRNT1
ENSG00000072778	-0.50853	7.05112	-1.04843	0.299486	0.670986	-5.62859	ACADVL
ENSG00000072786	0.250757	8.78431	0.83799	0.40603	0.748601	-5.7794	STK10
ENSG00000072803	0.0470973	5.75139	0.12498	0.901041	0.969983	-6.1575	FBXW11
ENSG00000072818	0.523147	5.21924	1.60377	0.115071	0.473851	-4.92832	ACAP1
ENSG00000072832	-0.272482	-1.62382	-0.557317	0.579801	0.845478	-5.63108	CRMP1
ENSG00000072840	-0.30525	-0.266115	-0.679716	0.499823	0.803806	-5.59953	EVC
ENSG00000072849	0.646863	4.87458	1.97606	0.0536852	0.351621	-4.31192	DERL2
ENSG00000072858	0.123325	4.82067	0.305873	0.760973	0.923825	-6.10403	SIDT1
ENSG00000072864	0.0812289	5.85281	0.311182	0.756958	0.921693	-6.12161	NDE1
ENSG00000072952	0.0979665	3.59945	0.224923	0.822957	0.944937	-6.06634	MRVI1
ENSG00000072954	0.0399557	0.591069	0.0942607	0.925279	0.977443	-5.85103	TMEM38A
ENSG00000072958	-0.173841	4.52117	-0.673891	0.503488	0.806498	-5.92103	AP1M1
ENSG00000073008	-0.00955223	2.67404	-0.0347332	0.972431	0.991795	-6.02015	PVR
ENSG00000073050	0.054133	2.8232	0.170935	0.864966	0.960321	-6.01848	XRCC1
ENSG00000073060	-0.00705956	3.47386	-0.0220336	0.982509	0.99381	-6.08202	SCARB1
ENSG00000073067	-0.736827	-1.19952	-1.52952	0.132445	0.498146	-4.7296	CYP2W1
ENSG00000073111	0.330201	2.12852	0.88984	0.377818	0.728905	-5.59711	MCM2
ENSG00000073150	1.26284	1.76797	2.78166	0.00761048	0.152912	-2.53504	PANX2
ENSG00000073169	0.285428	2.27434	0.642739	0.523333	0.816999	-5.78686	SELENOO
ENSG00000073282	-0.629512	0.6485	-1.35413	0.18179	0.556978	-5.01934	TP63
ENSG00000073331	0.0996938	7.70839	0.320352	0.750038	0.919076	-6.09858	ALPK1
ENSG00000073350	-1.2417	3.7622	-2.80917	0.00707182	0.148797	-2.56575	LLGL2
ENSG00000073417	-0.248721	5.00171	-0.632675	0.529833	0.820446	-5.96264	PDE8A
ENSG00000073464	-0.0290953	-0.352687	-0.0509659	0.959556	0.987417	-5.81931	CLCN4
ENSG00000073536	0.337255	1.47524	0.98863	0.32761	0.69343	-5.45831	NLE1
ENSG00000073578	-0.306662	5.98117	-0.988027	0.327903	0.693869	-5.69854	SDHA
ENSG00000073584	-0.021495	4.25447	-0.0833852	0.933879	0.980111	-6.12391	SMARCE1
ENSG00000073605	-0.713417	2.60143	-1.68027	0.0991504	0.445753	-4.70501	GSDMB
ENSG00000073614	-0.6101	6.54438	-2.30447	0.0253924	0.256024	-3.71067	KDM5A
ENSG00000073711	-0.222785	2.25231	-0.561667	0.576855	0.844403	-5.83788	PPP2R3A
ENSG00000073712	-0.906791	1.79141	-1.86654	0.0678432	0.384979	-4.35321	FERMT2
ENSG00000073734	0.513752	2.73789	0.684393	0.496891	0.802413	-5.79792	ABCB11
ENSG00000073737	-0.791395	4.53381	-1.74024	0.0879759	0.427491	-4.71119	DHRS9
ENSG00000073756	0.93766	8.39224	1.43174	0.158447	0.530704	-5.15366	PTGS2
ENSG00000073792	-0.852608	4.39835	-2.29634	0.0258892	0.257707	-3.70408	IGF2BP2
ENSG00000073803	-0.163468	5.07665	-0.497964	0.620696	0.865029	-6.03834	MAP3K13
ENSG00000073849	-0.874648	4.62489	-2.21265	0.0315221	0.281671	-3.87702	ST6GAL1
ENSG00000073861	-0.0892573	-0.776802	-0.166406	0.86851	0.96161	-5.78414	TBX21
ENSG00000073910	0.0564894	4.47053	0.169333	0.866218	0.96045	-6.12409	FRY
ENSG00000073921	0.359819	9.89043	0.957057	0.343149	0.705009	-5.64135	PICALM
ENSG00000073969	0.236113	4.72538	0.694813	0.490393	0.799996	-5.90692	NSF
ENSG00000074047	-1.0334	-1.16149	-1.59008	0.118128	0.478109	-4.64765	GLI2
ENSG00000074054	0.384307	5.29104	1.58714	0.118794	0.479023	-4.96121	CLASP1
ENSG00000074071	-0.561002	1.34479	-1.07687	0.286714	0.658187	-5.373	MRPS34
ENSG00000074181	-0.609363	2.79261	-1.47397	0.146765	0.516327	-5.01371	NOTCH3
ENSG00000074201	0.136957	4.45439	0.308053	0.759323	0.922851	-6.08659	CLNS1A
ENSG00000074211	-0.613428	-0.592359	-1.07205	0.288851	0.659474	-5.27464	PPP2R2C
ENSG00000074219	0.187052	-0.692749	0.312291	0.756119	0.92136	-5.75186	TEAD2
ENSG00000074266	0.734968	3.0605	1.85169	0.0699874	0.389268	-4.44547	EED
ENSG00000074276	0.680658	0.706636	1.0905	0.280728	0.652406	-5.30809	CDHR2
ENSG00000074319	0.192749	6.50707	0.701585	0.486195	0.797438	-5.9282	TSG101
ENSG00000074356	0.28895	4.34742	1.2922	0.202234	0.57608	-5.331	NCBP3
ENSG00000074370	0.368351	5.19638	0.852985	0.39774	0.742414	-5.80379	ATP2A3
ENSG00000074410	0.00184959	2.47573	0.00366314	0.997092	0.998374	-6.00519	CA12
ENSG00000074416	0.410577	7.11754	1.01974	0.312766	0.680122	-5.65636	MGLL
ENSG00000074527	-1.60115	1.33411	-2.7495	0.00828804	0.159009	-2.6019	NTN4
ENSG00000074582	-0.0336385	2.75013	-0.0885941	0.929759	0.979098	-6.02279	BCS1L
ENSG00000074590	-1.32445	-1.48598	-2.70159	0.00940095	0.167899	-2.6518	NUAK1
ENSG00000074603	0.321796	4.23261	1.23272	0.223451	0.596975	-5.3952	DPP8
ENSG00000074621	-0.0714823	4.60169	-0.19613	0.845304	0.952558	-6.12215	SLC24A1
ENSG00000074657	-0.679997	4.61801	-1.97427	0.0538945	0.351997	-4.32187	ZNF532
ENSG00000074660	0.185744	6.21592	0.367518	0.714785	0.904285	-6.10268	SCARF1
ENSG00000074695	-0.248935	3.88521	-0.688983	0.494022	0.800594	-5.88085	LMAN1
ENSG00000074696	-0.409783	5.37193	-1.36582	0.178114	0.553663	-5.27302	HACD3
ENSG00000074706	0.41919	3.9019	0.917637	0.36322	0.720215	-5.69507	IPCEF1
ENSG00000074755	-0.0476672	5.87604	-0.187686	0.851883	0.955747	-6.15202	ZZEF1
ENSG00000074800	0.274893	7.54429	0.74432	0.460171	0.781117	-5.88276	ENO1
ENSG00000074803	-1.04976	1.28514	-1.29999	0.199574	0.573956	-5.1303	SLC12A1
ENSG00000074842	-0.532733	3.16021	-1.14707	0.256818	0.633556	-5.43883	MYDGF
ENSG00000074855	-0.458321	1.16766	-1.28258	0.205562	0.580734	-5.13593	ANO8
ENSG00000074935	-0.184613	4.83196	-0.653251	0.516591	0.813624	-5.94546	TUBE1
ENSG00000074964	-0.922109	3.70531	-2.09889	0.0409039	0.313189	-4.06067	ARHGEF10L
ENSG00000074966	1.53996	2.78317	3.20542	0.00235258	0.0964996	-1.54958	TXK
ENSG00000075073	0.321471	3.14026	0.838431	0.405784	0.748301	-5.71707	TACR2
ENSG00000075089	0.142862	4.56679	0.491841	0.624987	0.865976	-6.02179	ACTR6
ENSG00000075131	0.632831	2.10083	1.51239	0.136738	0.504413	-4.90062	TIPIN
ENSG00000075142	0.116659	4.86271	0.347187	0.72991	0.91033	-6.08621	SRI
ENSG00000075151	0.0903229	6.50398	0.365899	0.715986	0.904547	-6.10235	EIF4G3
ENSG00000075188	0.399246	2.70191	0.977265	0.333148	0.697999	-5.56223	NUP37
ENSG00000075213	-1.11122	1.12218	-2.22989	0.0302806	0.277324	-3.66973	SEMA3A
ENSG00000075218	0.213704	2.20143	0.539072	0.592233	0.850927	-5.83791	GTSE1
ENSG00000075223	-0.519497	5.3173	-1.28099	0.206115	0.581151	-5.37768	SEMA3C
ENSG00000075234	0.0993046	4.47034	0.299294	0.765958	0.925857	-6.09197	TTC38
ENSG00000075239	0.198935	5.95082	0.543634	0.589112	0.849811	-6.0261	ACAT1
ENSG00000075240	-0.434512	3.65812	-0.898747	0.373101	0.72564	-5.70915	GRAMD4
ENSG00000075275	-1.13293	2.72233	-2.50158	0.0156869	0.204558	-3.20531	CELSR1
ENSG00000075292	0.133723	7.51202	0.542767	0.589704	0.849912	-6.00865	ZNF638
ENSG00000075303	1.19327	5.10391	3.26082	0.00200468	0.0925619	-1.47017	SLC25A40
ENSG00000075336	0.409684	1.5066	0.907553	0.368473	0.723509	-5.53176	TIMM21
ENSG00000075340	0.649562	2.47072	1.39594	0.168909	0.544323	-5.0793	ADD2
ENSG00000075391	-1.19345	3.53973	-2.98749	0.00435207	0.119955	-2.1326	RASAL2
ENSG00000075399	0.0202259	6.06313	0.037109	0.970546	0.991093	-6.16429	VPS9D1
ENSG00000075407	-0.140388	4.87966	-0.455705	0.650578	0.878387	-6.05278	ZNF37A
ENSG00000075413	-0.14146	7.3367	-0.538641	0.592528	0.850976	-6.01542	MARK3
ENSG00000075415	0.0678321	6.3898	0.217344	0.828826	0.947138	-6.14432	SLC25A3
ENSG00000075420	0.196606	9.70035	0.489798	0.626422	0.866696	-5.97057	FNDC3B
ENSG00000075426	0.110215	7.89914	0.235446	0.814825	0.94212	-6.11555	FOSL2
ENSG00000075429	0.325212	-0.451422	0.847121	0.400969	0.744309	-5.47384	CACNG5
ENSG00000075461	-0.861735	-1.84537	-1.72939	0.0899173	0.42989	-4.43494	CACNG4
ENSG00000075539	-0.538364	6.65626	-2.03754	0.0469121	0.332808	-4.22445	FRYL
ENSG00000075568	0.361852	5.00877	1.0864	0.282517	0.654026	-5.58218	TMEM131
ENSG00000075618	0.0564986	2.04552	0.142144	0.887538	0.965925	-5.95808	FSCN1
ENSG00000075624	-0.150598	12.0725	-0.317287	0.752348	0.920421	-5.94558	ACTB
ENSG00000075643	-0.186655	0.440145	-0.509326	0.612767	0.861377	-5.7251	MOCOS
ENSG00000075651	0.271041	6.8273	0.644019	0.52251	0.81686	-5.96288	PLD1
ENSG00000075673	-1.69242	1.02137	-2.92698	0.00514101	0.129438	-2.18663	ATP12A
ENSG00000075702	-0.299054	1.65374	-0.683302	0.497574	0.80279	-5.71736	WDR62
ENSG00000075711	-0.200234	5.51572	-0.702764	0.485466	0.796899	-5.92617	DLG1
ENSG00000075785	0.351481	8.65042	0.976173	0.333684	0.698403	-5.66335	RAB7A
ENSG00000075790	0.489349	3.9013	1.47083	0.14761	0.517259	-5.07398	BCAP29
ENSG00000075826	0.0242889	2.07431	0.0672454	0.946655	0.984372	-5.96763	SEC31B
ENSG00000075856	-0.458376	4.94076	-1.57556	0.121442	0.482545	-4.97533	SART3
ENSG00000075884	0.546695	7.77215	1.75799	0.0848762	0.42078	-4.68764	ARHGAP15
ENSG00000075886	0.0929859	-1.0759	0.121599	0.903704	0.970723	-5.77898	TUBA3D
ENSG00000075914	0.123699	3.09009	0.278406	0.78185	0.931358	-6.01518	EXOSC7
ENSG00000075945	0.00423875	1.58539	0.0100967	0.991984	0.997279	-5.93207	KIFAP3
ENSG00000075975	0.843522	2.58299	2.32576	0.024133	0.24967	-3.54839	MKRN2
ENSG00000076003	1.07189	1.35854	2.19995	0.0324659	0.284928	-3.73038	MCM6
ENSG00000076043	-0.339	3.27346	-0.653524	0.516416	0.813624	-5.86682	REXO2
ENSG00000076053	0.773964	4.99768	2.17856	0.0341113	0.290243	-3.94045	RBM7
ENSG00000076067	-0.888702	3.37495	-2.54165	0.0141837	0.197587	-3.15119	RBMS2
ENSG00000076108	-0.0121673	6.49808	-0.0332731	0.973589	0.991876	-6.16698	BAZ2A
ENSG00000076201	0.206861	4.11987	0.536163	0.594226	0.85194	-5.97675	PTPN23
ENSG00000076242	-0.372812	5.1016	-1.66729	0.101716	0.450216	-4.84254	MLH1
ENSG00000076248	-0.0720227	0.524542	-0.187068	0.852365	0.956051	-5.83524	UNG
ENSG00000076258	0.222932	0.380971	0.370922	0.712265	0.903263	-5.77949	FMO4
ENSG00000076321	-0.173657	2.34094	-0.437283	0.663792	0.883485	-5.90429	KLHL20
ENSG00000076344	0.0587934	-1.596	0.0991904	0.921384	0.976874	-5.76949	RGS11
ENSG00000076351	-0.644796	2.89796	-1.90082	0.0631043	0.372754	-4.36747	SLC46A1
ENSG00000076356	-1.01705	2.03948	-2.14482	0.0368568	0.299914	-3.87864	PLXNA2
ENSG00000076382	0.101941	3.97871	0.330074	0.742725	0.915848	-6.05857	SPAG5
ENSG00000076513	0.090302	6.87631	0.391645	0.696987	0.8973	-6.09	ANKRD13A
ENSG00000076554	-0.996867	3.40961	-2.09994	0.0408069	0.312974	-4.04383	TPD52
ENSG00000076555	0.717811	4.4152	1.96818	0.0546118	0.353947	-4.31541	ACACB
ENSG00000076604	-0.737231	3.91805	-1.41608	0.162959	0.538085	-5.15687	TRAF4
ENSG00000076641	0.509585	7.90467	1.28176	0.205844	0.581151	-5.35724	PAG1
ENSG00000076650	-0.182144	1.68504	-0.539359	0.592036	0.850807	-5.80014	GPATCH1
ENSG00000076662	0.794465	5.22157	1.46296	0.149744	0.519581	-5.12664	ICAM3
ENSG00000076685	0.11863	8.37745	0.470454	0.640079	0.873433	-6.02228	NT5C2
ENSG00000076706	0.494343	2.04428	0.853163	0.397642	0.742414	-5.61624	MCAM
ENSG00000076716	-0.554519	0.182314	-1.07917	0.285699	0.657522	-5.29984	GPC4
ENSG00000076770	0.469712	2.2239	1.24031	0.220657	0.594006	-5.25407	MBNL3
ENSG00000076826	-1.00043	-0.0503612	-1.99122	0.0519412	0.347432	-4.05232	CAMSAP3
ENSG00000076864	0.0363803	2.32577	0.0637342	0.949436	0.985019	-5.99285	RAP1GAP
ENSG00000076924	0.575981	2.99984	1.87392	0.0667983	0.382039	-4.40599	XAB2
ENSG00000076928	0.11957	7.02754	0.378847	0.706407	0.901379	-6.09067	ARHGEF1
ENSG00000076944	0.200181	8.06039	0.469099	0.641041	0.873893	-6.03148	STXBP2
ENSG00000076984	0.294001	3.35608	0.805485	0.424358	0.759442	-5.75895	MAP2K7
ENSG00000077009	-0.330317	-1.64168	-0.637634	0.526625	0.818431	-5.58706	NMRK2
ENSG00000077044	0.222755	5.7452	0.60226	0.549726	0.831379	-5.99077	DGKD
ENSG00000077063	-1.13865	-1.45054	-2.07673	0.0429914	0.322633	-3.87586	CTTNBP2
ENSG00000077092	-1.17856	0.816282	-2.06629	0.0440068	0.325021	-3.95726	RARB
ENSG00000077097	0.473921	4.71864	1.42341	0.160835	0.534728	-5.16975	TOP2B
ENSG00000077147	0.256637	6.20732	0.870753	0.388055	0.735835	-5.80101	TM9SF3
ENSG00000077150	-0.141178	7.7893	-0.265123	0.792006	0.935817	-6.1105	NFKB2
ENSG00000077152	-0.739666	-1.35643	-1.24327	0.219575	0.593382	-5.07851	UBE2T
ENSG00000077157	-0.173314	4.71324	-0.441896	0.660472	0.88241	-6.05375	PPP1R12B
ENSG00000077232	-0.623987	4.33775	-1.99662	0.0513317	0.345939	-4.27333	DNAJC10
ENSG00000077235	-0.499784	3.76949	-1.4116	0.164267	0.539348	-5.15661	GTF3C1
ENSG00000077238	0.153247	8.34617	0.628235	0.532713	0.821786	-5.93989	IL4R
ENSG00000077254	-0.375231	7.09132	-1.04144	0.302687	0.672622	-5.63791	USP33
ENSG00000077264	0.313152	-0.587717	0.596934	0.553248	0.83295	-5.63574	PAK3
ENSG00000077279	0.651692	-0.162055	1.389	0.170995	0.546955	-4.93604	DCX
ENSG00000077312	-0.255553	3.55491	-0.49158	0.62517	0.866065	-5.97053	SNRPA
ENSG00000077327	-0.762315	2.07581	-1.24829	0.217747	0.592091	-5.24383	SPAG6
ENSG00000077348	1.06889	0.863684	1.88438	0.0653405	0.378096	-4.26022	EXOSC5
ENSG00000077380	-0.326639	4.77421	-0.94842	0.347483	0.707587	-5.71438	DYNC1I2
ENSG00000077420	0.758605	6.23985	1.96448	0.0550512	0.354584	-4.35144	APBB1IP
ENSG00000077454	-0.0415705	6.14603	-0.102425	0.91883	0.975831	-6.16215	LRCH4
ENSG00000077458	0.506079	4.65017	1.11288	0.271088	0.643879	-5.54176	FAM76B
ENSG00000077463	0.162024	3.58932	0.439324	0.662322	0.882903	-5.99348	SIRT6
ENSG00000077498	-0.328461	-0.984536	-0.559796	0.578121	0.844728	-5.6439	TYR
ENSG00000077514	-0.0605561	4.31006	-0.209399	0.834988	0.949128	-6.10991	POLD3
ENSG00000077549	0.384539	7.14864	1.02193	0.31174	0.679588	-5.65175	CAPZB
ENSG00000077585	-0.141819	5.59389	-0.361599	0.719177	0.906129	-6.10259	GPR137B
ENSG00000077616	0.0801983	1.85872	0.128876	0.897974	0.96873	-5.94369	NAALAD2
ENSG00000077684	0.564758	3.45199	1.70981	0.0935085	0.436603	-4.69941	JADE1
ENSG00000077713	-0.493269	1.28759	-1.26949	0.21015	0.585485	-5.15862	SLC25A43
ENSG00000077721	0.691478	5.54187	2.01784	0.0489966	0.338004	-4.25169	UBE2A
ENSG00000077782	-0.912383	4.11437	-2.26247	0.0280507	0.268107	-3.76297	FGFR1
ENSG00000077800	-0.104093	2.47739	-0.277304	0.782691	0.931408	-5.96747	FKBP6
ENSG00000077942	-0.148558	4.47946	-0.42287	0.674205	0.887844	-6.05191	FBLN1
ENSG00000077984	2.05211	5.55535	3.37149	0.0014501	0.0821473	-1.17219	CST7
ENSG00000078018	-1.6458	-0.976235	-2.90842	0.00540848	0.133091	-2.19856	MAP2
ENSG00000078043	-0.0640864	4.33719	-0.160451	0.873173	0.962569	-6.12066	PIAS2
ENSG00000078053	-0.39219	1.81542	-0.660045	0.512258	0.811407	-5.7476	AMPH
ENSG00000078061	0.131492	4.27867	0.275195	0.784302	0.932042	-6.08704	ARAF
ENSG00000078070	-0.226102	2.72136	-0.651163	0.517927	0.814298	-5.82322	MCCC1
ENSG00000078081	-0.268229	2.70737	-0.672888	0.50412	0.806621	-5.80889	LAMP3
ENSG00000078098	0.676259	3.30351	1.01922	0.313009	0.680298	-5.55655	FAP
ENSG00000078114	-0.884423	4.48697	-1.87427	0.0667492	0.382039	-4.49185	NEBL
ENSG00000078124	0.926287	4.82159	2.97733	0.00447605	0.121711	-2.18234	ACER3
ENSG00000078140	1.10457	4.62216	3.1807	0.0025255	0.0997995	-1.66575	UBE2K
ENSG00000078142	0.294321	5.54639	1.36161	0.179433	0.555178	-5.27727	PIK3C3
ENSG00000078177	0.0669103	2.7079	0.179361	0.85838	0.958778	-6.00785	N4BP2
ENSG00000078237	0.453008	2.88064	0.999714	0.322269	0.688556	-5.55519	TIGAR
ENSG00000078246	-1.67668	1.34226	-4.03924	0.00018472	0.0350431	0.700029	TULP3
ENSG00000078269	0.241734	4.91543	0.693928	0.490943	0.800248	-5.91377	SYNJ2
ENSG00000078295	-1.03014	2.50427	-2.21452	0.0313856	0.281195	-3.7774	ADCY2
ENSG00000078304	-0.0585308	8.00526	-0.241809	0.809918	0.939417	-6.11211	PPP2R5C
ENSG00000078328	-0.565018	4.10202	-1.07928	0.28565	0.657522	-5.56523	RBFOX1
ENSG00000078369	0.264088	7.72439	0.778306	0.440061	0.769963	-5.85378	GNB1
ENSG00000078401	1.60081	4.41019	2.72142	0.00892464	0.164476	-2.76329	EDN1
ENSG00000078403	0.353027	5.09911	0.85735	0.395347	0.740867	-5.79957	MLLT10
ENSG00000078487	0.173055	5.83475	0.373112	0.710644	0.90277	-6.09934	ZCWPW1
ENSG00000078589	0.488976	2.61919	1.02307	0.311204	0.679138	-5.51467	P2RY10
ENSG00000078596	0.339398	-0.0810275	0.459719	0.647713	0.877041	-5.72786	ITM2A
ENSG00000078618	0.173218	7.75915	0.709109	0.481555	0.794314	-5.90323	NRDC
ENSG00000078668	0.047313	4.37742	0.138055	0.890752	0.966779	-6.12231	VDAC3
ENSG00000078674	0.00197604	7.57374	0.00634075	0.994966	0.998028	-6.14993	PCM1
ENSG00000078687	0.392903	3.18893	1.44559	0.15454	0.526042	-5.06899	TNRC6C
ENSG00000078699	0.207447	3.32168	0.855598	0.396307	0.741393	-5.71761	CBFA2T2
ENSG00000078747	0.355293	6.43641	1.80536	0.0770481	0.403416	-4.62862	ITCH
ENSG00000078795	0.592218	2.98701	1.98804	0.052303	0.348176	-4.20905	PKD2L2
ENSG00000078804	0.138773	5.08218	0.286441	0.775726	0.92956	-6.11277	TP53INP2
ENSG00000078808	0.292294	5.24007	0.692748	0.491676	0.800383	-5.92176	SDF4
ENSG00000078814	0.270054	3.30676	0.847113	0.400974	0.744309	-5.72181	MYH7B
ENSG00000078898	-0.656682	-1.39748	-1.15503	0.253575	0.630684	-5.17286	BPIFB2
ENSG00000078900	-2.00271	-0.210533	-3.98423	0.000220255	0.0378407	0.523769	TP73
ENSG00000078902	0.256941	5.5279	0.719579	0.475138	0.790283	-5.91027	TOLLIP
ENSG00000078967	-0.338143	5.10819	-0.739203	0.463244	0.783065	-5.89544	UBE2D4
ENSG00000079101	-0.473759	-0.928999	-0.822733	0.414571	0.754007	-5.47976	CLUL1
ENSG00000079102	0.0180985	-0.552508	0.0256675	0.979625	0.993341	-5.80125	RUNX1T1
ENSG00000079112	0.691671	2.39225	1.4833	0.144279	0.513619	-4.95922	CDH17
ENSG00000079134	-0.26129	4.23089	-0.57479	0.568014	0.840747	-5.96887	THOC1
ENSG00000079150	0.949512	2.08388	2.25421	0.028602	0.269891	-3.65883	FKBP7
ENSG00000079156	0.175544	3.5633	0.368764	0.713862	0.903753	-6.01802	OSBPL6
ENSG00000079215	-0.504182	5.97846	-1.22936	0.224697	0.598418	-5.44319	SLC1A3
ENSG00000079246	-0.0520352	6.59646	-0.174941	0.861834	0.959385	-6.14995	XRCC5
ENSG00000079257	0.637045	2.65664	1.49962	0.140009	0.508349	-4.95439	LXN
ENSG00000079263	-0.177398	6.38659	-0.608571	0.545567	0.829314	-5.98737	SP140
ENSG00000079277	0.0289124	7.76772	0.102487	0.91878	0.975831	-6.14181	MKNK1
ENSG00000079308	-0.423647	5.61545	-1.26064	0.213297	0.587623	-5.4061	TNS1
ENSG00000079313	-0.771587	4.30221	-2.17456	0.0344274	0.290243	-3.94115	REXO1
ENSG00000079332	0.334861	5.87223	1.27329	0.20881	0.583776	-5.389	SAR1A
ENSG00000079335	0.489472	4.54867	1.44846	0.153739	0.524915	-5.1345	CDC14A
ENSG00000079337	-0.52654	1.81366	-0.97651	0.333519	0.698326	-5.50492	RAPGEF3
ENSG00000079385	-0.110768	6.12342	-0.319425	0.750736	0.919332	-6.12018	CEACAM1
ENSG00000079387	0.565386	4.79705	1.84839	0.0704711	0.390005	-4.53555	SENP1
ENSG00000079393	0.933175	0.935743	1.5051	0.138597	0.506338	-4.83197	DUSP13
ENSG00000079432	0.0463772	4.38189	0.11725	0.907132	0.971438	-6.12515	CIC
ENSG00000079435	-0.645482	2.15218	-1.26761	0.210817	0.58596	-5.23105	LIPE
ENSG00000079459	-0.482253	5.16901	-1.63949	0.107396	0.460514	-4.88426	FDFT1
ENSG00000079462	-1.19714	0.439568	-2.25189	0.028758	0.270893	-3.59931	PAFAH1B3
ENSG00000079482	-0.220447	4.29178	-0.666864	0.507929	0.809195	-5.91647	OPHN1
ENSG00000079616	-0.695821	2.24969	-1.80094	0.0777528	0.404796	-4.48976	KIF22
ENSG00000079691	-0.388814	2.05745	-0.86928	0.388853	0.736459	-5.61403	CARMIL1
ENSG00000079739	0.588935	2.37887	1.50961	0.137446	0.505673	-4.92382	PGM1
ENSG00000079785	0.189945	2.74722	0.413205	0.681225	0.890489	-5.94069	DDX1
ENSG00000079805	0.211086	7.90126	0.713035	0.479143	0.793554	-5.89741	DNM2
ENSG00000079819	-0.747546	3.09361	-1.44268	0.155355	0.526625	-5.07772	EPB41L2
ENSG00000079841	-0.995043	1.3481	-2.18642	0.0334987	0.290091	-3.76291	RIMS1
ENSG00000079950	0.863505	5.56474	3.11675	0.00303008	0.107236	-1.84713	STX7
ENSG00000079974	-0.813339	4.56795	-2.1829	0.0337713	0.290243	-3.9333	RABL2B
ENSG00000079999	-0.317926	4.15645	-0.985072	0.329338	0.695179	-5.65616	KEAP1
ENSG00000080007	0.644123	2.48259	1.18099	0.2432	0.620296	-5.33805	DDX43
ENSG00000080031	-1.838	0.562316	-3.66383	0.00060096	0.0580157	-0.335564	PTPRH
ENSG00000080189	0.0253051	4.22724	0.0658355	0.947772	0.984831	-6.12018	SLC35C2
ENSG00000080200	-0.701722	1.63183	-2.26668	0.0277734	0.267064	-3.62224	CRYBG3
ENSG00000080293	-0.749627	-0.53516	-1.33048	0.189405	0.565134	-4.99777	SCTR
ENSG00000080298	-0.674414	4.38923	-2.22399	0.0307001	0.278523	-3.84726	RFX3
ENSG00000080345	-0.105653	4.48742	-0.422824	0.674239	0.887844	-6.05224	RIF1
ENSG00000080371	0.66099	7.02122	2.12783	0.0383103	0.30575	-4.05004	RAB21
ENSG00000080493	-2.352	0.278964	-5.13443	4.67693314368482e-06	0.00847824	3.8865	SLC4A4
ENSG00000080503	0.495944	6.61448	1.05476	0.296612	0.667284	-5.62763	SMARCA2
ENSG00000080511	0.349872	-1.09516	0.511544	0.611225	0.860647	-5.66349	RDH8
ENSG00000080546	-0.0988185	3.6735	-0.308373	0.759081	0.922695	-6.05015	SESN1
ENSG00000080561	-1.25489	-0.34784	-2.46015	0.0173917	0.214633	-3.16944	MID2
ENSG00000080572	0.737057	0.344595	1.23448	0.222802	0.596687	-5.13742	PIH1D3
ENSG00000080603	-0.251278	4.60449	-0.714699	0.478123	0.792822	-5.89578	SRCAP
ENSG00000080608	-0.735249	3.5107	-1.73756	0.0884529	0.428316	-4.67353	PUM3
ENSG00000080618	-0.133951	-0.799829	-0.230414	0.818711	0.94318	-5.76895	CPB2
ENSG00000080644	-0.483737	-0.62031	-0.876988	0.384692	0.733529	-5.44629	CHRNA3
ENSG00000080709	0.546091	2.96199	0.980812	0.331413	0.696454	-5.57825	KCNN2
ENSG00000080802	-0.0759238	4.54259	-0.28521	0.776663	0.930342	-6.09868	CNOT4
ENSG00000080815	-0.0161132	7.8306	-0.0579975	0.953982	0.98608	-6.14307	PSEN1
ENSG00000080819	-0.544934	1.18204	-1.1662	0.249074	0.625394	-5.26723	CPOX
ENSG00000080822	0.772058	5.36517	2.08024	0.042655	0.321519	-4.13112	CLDND1
ENSG00000080823	-0.735486	5.59691	-2.61194	0.0118596	0.182511	-3.05675	MOK
ENSG00000080824	0.000857389	8.49295	0.00220039	0.998253	0.998904	-6.12616	HSP90AA1
ENSG00000080839	1.20403	1.75192	3.3236	0.00166938	0.0857408	-1.22794	RBL1
ENSG00000080845	-0.00289272	5.15131	-0.00697047	0.994466	0.998014	-6.15388	DLGAP4
ENSG00000080854	-0.0974987	-0.779181	-0.142043	0.887618	0.965947	-5.78493	IGSF9B
ENSG00000080910	0.471877	-0.536521	0.726224	0.471091	0.787485	-5.55761	CFHR2
ENSG00000080986	0.180379	3.55753	0.400295	0.690646	0.894246	-6.00478	NDC80
ENSG00000081014	0.619536	2.16897	1.57104	0.122488	0.483599	-4.8211	AP4E1
ENSG00000081019	1.07407	2.87703	2.68475	0.00982368	0.171164	-2.79732	RSBN1
ENSG00000081026	-1.3557	1.92975	-3.44638	0.00116116	0.0777143	-0.919775	MAGI3
ENSG00000081041	0.327076	8.85914	0.719194	0.475373	0.790432	-5.86555	CXCL2
ENSG00000081059	-0.034918	3.89476	-0.0920003	0.927066	0.977963	-6.10305	TCF7
ENSG00000081087	-0.0784635	6.59786	-0.259301	0.796469	0.937044	-6.13492	OSTM1
ENSG00000081138	0.314082	-0.028739	0.630181	0.531449	0.821021	-5.63571	CDH7
ENSG00000081148	0.336299	-0.822977	0.700406	0.486924	0.798008	-5.56674	IMPG2
ENSG00000081154	0.263569	5.48174	0.974586	0.334463	0.699343	-5.70367	PCNP
ENSG00000081177	-0.205643	2.24176	-0.381254	0.704632	0.900805	-5.91495	EXD2
ENSG00000081181	-0.36714	1.55953	-0.674455	0.503132	0.806498	-5.71547	ARG2
ENSG00000081189	-0.246613	5.2028	-0.357286	0.722383	0.907524	-6.09918	MEF2C
ENSG00000081237	0.357799	9.86736	1.17712	0.244729	0.621296	-5.42027	PTPRC
ENSG00000081277	-2.58719	-0.147751	-4.21849	0.000103408	0.0313553	1.18311	PKP1
ENSG00000081307	0.196167	2.48859	0.445227	0.65808	0.881915	-5.90639	UBA5
ENSG00000081320	-0.00457002	8.2721	-0.0106079	0.991579	0.997202	-6.13258	STK17B
ENSG00000081377	-1.06487	2.0933	-1.5588	0.125359	0.486226	-4.84928	CDC14B
ENSG00000081386	-0.409192	0.911082	-0.918118	0.36297	0.719891	-5.48938	ZNF510
ENSG00000081665	-0.213975	5.01794	-0.693126	0.491442	0.800383	-5.92465	ZNF506
ENSG00000081692	-0.421576	0.571847	-0.843047	0.403222	0.746123	-5.52721	JMJD4
ENSG00000081721	1.19103	2.24316	2.66458	0.010353	0.174854	-2.8131	DUSP12
ENSG00000081760	-0.313657	5.02256	-0.728239	0.469868	0.78634	-5.90115	AACS
ENSG00000081791	0.451594	4.17379	1.51261	0.136683	0.504407	-5.02948	DELE1
ENSG00000081800	0.0993863	-1.30441	0.186706	0.852648	0.956144	-5.76369	SLC13A1
ENSG00000081803	-0.941624	-0.349257	-1.75838	0.0848091	0.420694	-4.42283	CADPS2
ENSG00000081870	-0.320889	3.72183	-0.773385	0.44294	0.772345	-5.81005	HSPB11
ENSG00000081913	-0.258828	5.31129	-0.81091	0.421265	0.757716	-5.84455	PHLPP1
ENSG00000081923	-0.537968	3.62144	-1.31684	0.193905	0.569083	-5.2711	ATP8B1
ENSG00000081985	-0.446142	1.0055	-0.88904	0.378244	0.729095	-5.51759	IL12RB2
ENSG00000082014	0.936331	4.75043	2.11145	0.0397598	0.31014	-4.05878	SMARCD3
ENSG00000082068	-0.123435	3.06129	-0.271905	0.786816	0.933254	-6.01668	WDR70
ENSG00000082074	0.57112	8.26341	1.45493	0.151946	0.522163	-5.12633	FYB1
ENSG00000082126	0.04956	4.38502	0.155776	0.876837	0.962569	-6.1226	MPP4
ENSG00000082146	0.138888	2.26683	0.270673	0.787758	0.933907	-5.95036	STRADB
ENSG00000082153	0.114827	7.74492	0.402053	0.68936	0.894036	-6.068	BZW1
ENSG00000082196	-0.834868	-1.48619	-1.64875	0.105476	0.456943	-4.55854	C1QTNF3
ENSG00000082212	0.521979	5.21531	1.97507	0.0538007	0.351621	-4.32833	ME2
ENSG00000082213	0.123625	3.24815	0.354845	0.7242	0.907961	-6.00198	C5orf22
ENSG00000082258	0.316102	5.39669	0.910623	0.366868	0.722532	-5.76023	CCNT2
ENSG00000082269	-0.153661	2.54031	-0.419008	0.677007	0.889107	-5.92538	FAM135A
ENSG00000082293	-0.132546	2.12898	-0.269427	0.788712	0.934333	-5.94406	COL19A1
ENSG00000082397	-0.494606	5.74994	-1.27643	0.207706	0.58279	-5.38821	EPB41L3
ENSG00000082438	-1.62062	2.29078	-2.61422	0.0117905	0.182382	-2.94337	COBLL1
ENSG00000082458	-1.2621	1.51413	-2.88369	0.00578504	0.137184	-2.30081	DLG3
ENSG00000082497	-0.805685	-1.43742	-1.69126	0.0970192	0.441751	-4.49724	SERTAD4
ENSG00000082512	0.422434	2.52156	1.0465	0.300368	0.671855	-5.48437	TRAF5
ENSG00000082515	0.195944	3.25106	0.579578	0.564805	0.839474	-5.90015	MRPL22
ENSG00000082516	-0.164365	0.173128	-0.366487	0.71555	0.904547	-5.77074	GEMIN5
ENSG00000082641	-0.314732	4.37689	-0.933301	0.355155	0.713679	-5.7137	NFE2L1
ENSG00000082684	0.467793	2.2202	1.07679	0.286748	0.658187	-5.42838	SEMA5B
ENSG00000082701	-0.114609	5.25707	-0.361805	0.719024	0.906069	-6.09856	GSK3B
ENSG00000082781	-1.40092	2.73543	-2.94458	0.00489873	0.127323	-2.20607	ITGB5
ENSG00000082805	-0.057052	5.15781	-0.193481	0.847367	0.953303	-6.1425	ERC1
ENSG00000082898	-0.0518503	6.53524	-0.171489	0.864532	0.960205	-6.15349	XPO1
ENSG00000082996	0.655162	8.82307	1.66567	0.10204	0.450796	-4.80761	RNF13
ENSG00000083067	-0.165687	0.604631	-0.333794	0.739933	0.91484	-5.80482	TRPM3
ENSG00000083093	0.180134	1.41156	0.387707	0.69988	0.89852	-5.84058	PALB2
ENSG00000083097	-0.311482	2.43835	-0.760986	0.450244	0.776094	-5.72801	DOP1A
ENSG00000083099	0.0410162	3.86836	0.137388	0.891276	0.966898	-6.09892	LYRM2
ENSG00000083123	-0.277104	2.30017	-0.690303	0.4932	0.800417	-5.76584	BCKDHB
ENSG00000083168	0.418636	6.7474	1.82006	0.0747452	0.39878	-4.60186	KAT6A
ENSG00000083223	0.356849	7.26752	0.932947	0.355336	0.713876	-5.73564	TUT7
ENSG00000083290	-0.295186	3.77741	-0.881647	0.382192	0.731969	-5.73017	ULK2
ENSG00000083307	-1.01817	3.24749	-2.54442	0.0140847	0.196678	-3.13962	GRHL2
ENSG00000083312	0.208954	6.46178	0.842172	0.403707	0.746763	-5.82398	TNPO1
ENSG00000083444	0.210823	3.88583	0.596572	0.553488	0.83304	-5.93141	PLOD1
ENSG00000083454	0.781411	0.56664	1.63911	0.107476	0.460514	-4.64113	P2RX5
ENSG00000083457	0.522793	4.68203	1.44176	0.155613	0.526838	-5.14683	ITGAE
ENSG00000083520	0.360195	3.38063	1.33587	0.187646	0.562353	-5.22263	DIS3
ENSG00000083535	0.477038	2.91842	1.04257	0.30217	0.672252	-5.51474	PIBF1
ENSG00000083544	0.491991	2.94283	1.16406	0.249932	0.625989	-5.39327	TDRD3
ENSG00000083635	-0.588361	-0.466433	-1.16653	0.248942	0.625228	-5.18297	NUFIP1
ENSG00000083642	0.432608	4.54099	1.77634	0.0817682	0.41298	-4.64802	PDS5B
ENSG00000083720	-0.0940459	2.23858	-0.177786	0.85961	0.958964	-5.96833	OXCT1
ENSG00000083750	1.69324	2.33424	3.29078	0.0018374	0.089876	-1.32152	RRAGB
ENSG00000083799	0.23291	6.74607	0.789252	0.433696	0.766189	-5.86272	CYLD
ENSG00000083807	-0.223938	3.16402	-0.73446	0.466103	0.785056	-5.80416	SLC27A5
ENSG00000083812	-0.270714	0.923309	-0.70922	0.481486	0.794281	-5.6441	ZNF324
ENSG00000083814	-0.0863982	-0.0894887	-0.178394	0.859135	0.958937	-5.80669	ZNF671
ENSG00000083817	-0.137493	-1.46897	-0.33042	0.742465	0.915848	-5.72723	ZNF416
ENSG00000083828	0.316003	4.74228	1.28442	0.204923	0.580357	-5.35502	ZNF586
ENSG00000083838	-0.206858	0.280775	-0.411006	0.682827	0.890935	-5.76075	ZNF446
ENSG00000083844	-0.41889	2.89248	-1.58342	0.119638	0.480054	-4.86531	ZNF264
ENSG00000083845	-0.322116	5.60995	-0.725097	0.471777	0.788003	-5.90962	RPS5
ENSG00000083857	-0.930281	3.84646	-2.28366	0.0266806	0.26246	-3.7103	FAT1
ENSG00000083896	0.517758	6.57417	1.82543	0.0739189	0.396968	-4.5929	YTHDC1
ENSG00000083937	0.95641	5.53161	2.19844	0.0325799	0.285162	-3.91098	CHMP2B
ENSG00000084070	0.282235	7.53012	0.534098	0.595643	0.852814	-6.01204	SMAP2
ENSG00000084072	-0.349777	3.3623	-1.28341	0.205271	0.580725	-5.29493	PPIE
ENSG00000084073	0.260579	4.09115	0.972172	0.335651	0.700325	-5.6591	ZMPSTE24
ENSG00000084090	0.138529	5.15855	0.489448	0.626668	0.866874	-6.04194	STARD7
ENSG00000084092	-0.26885	1.33907	-0.676624	0.501767	0.805532	-5.69651	NOA1
ENSG00000084093	0.294424	3.49858	0.961034	0.341165	0.704151	-5.63883	REST
ENSG00000084110	0.686723	4.82266	1.09424	0.279098	0.651057	-5.56674	HAL
ENSG00000084112	0.458074	5.37336	1.86394	0.0682146	0.385288	-4.5253	SSH1
ENSG00000084207	-1.40347	5.71541	-2.04444	0.0461999	0.331717	-4.20666	GSTP1
ENSG00000084234	-0.107894	8.51288	-0.470421	0.640102	0.873433	-6.01813	APLP2
ENSG00000084444	-0.0691877	0.676246	-0.159505	0.873914	0.962569	-5.84908	FAM234B
ENSG00000084453	-0.389152	2.67958	-0.657375	0.513959	0.812365	-5.82179	SLCO1A2
ENSG00000084463	0.115368	3.99569	0.294878	0.76931	0.927236	-6.07225	WBP11
ENSG00000084623	0.0181949	4.55731	0.0456309	0.963786	0.98832	-6.13918	EIF3I
ENSG00000084636	-2.18607	-0.475641	-3.66725	0.000594659	0.0577492	-0.33114	COL16A1
ENSG00000084652	-0.134801	3.16303	-0.419749	0.676469	0.888999	-5.97635	TXLNA
ENSG00000084676	0.182422	6.22172	0.436644	0.664252	0.883847	-6.07529	NCOA1
ENSG00000084693	-0.145103	2.39021	-0.370047	0.712912	0.903416	-5.93373	AGBL5
ENSG00000084710	0.519009	0.914049	1.46866	0.148195	0.51762	-4.88066	EFR3B
ENSG00000084731	0.622927	0.955078	1.55341	0.126639	0.486976	-4.76773	KIF3C
ENSG00000084733	0.593502	6.74335	1.56569	0.123736	0.485293	-4.9959	RAB10
ENSG00000084734	0.439759	1.47158	0.834281	0.408096	0.749953	-5.58858	GCKR
ENSG00000084754	-0.0319285	5.52388	-0.104949	0.916836	0.974792	-6.15939	HADHA
ENSG00000084764	-0.261234	2.62031	-0.549678	0.58499	0.848538	-5.87216	MAPRE3
ENSG00000084774	-0.389218	2.84077	-0.849309	0.399763	0.743615	-5.69298	CAD
ENSG00000085063	-0.265296	6.28509	-0.987119	0.328343	0.694129	-5.69837	CD59
ENSG00000085117	0.674011	7.97764	1.28093	0.206137	0.581151	-5.35514	CD82
ENSG00000085185	0.732365	1.75237	1.54959	0.127555	0.488468	-4.8225	BCORL1
ENSG00000085224	-0.0633133	6.51721	-0.244433	0.807897	0.938873	-6.13916	ATRX
ENSG00000085231	0.430945	4.01325	1.06162	0.293518	0.664471	-5.5683	AK6
ENSG00000085265	0.301307	3.61578	0.75028	0.456606	0.779736	-5.81731	FCN1
ENSG00000085274	1.06809	2.76463	2.63669	0.0111278	0.178707	-2.90002	MYNN
ENSG00000085276	-1.60966	2.48852	-3.43791	0.00119084	0.0777143	-0.955044	MECOM
ENSG00000085365	-0.0630992	3.3589	-0.202877	0.840055	0.951367	-6.05454	SCAMP1
ENSG00000085377	-0.0429028	2.35224	-0.145432	0.884955	0.965369	-5.98433	PREP
ENSG00000085382	0.25747	4.79768	0.781687	0.438089	0.769285	-5.85122	HACE1
ENSG00000085415	-0.507107	3.70418	-1.51897	0.135075	0.502389	-5.01006	SEH1L
ENSG00000085433	0.435775	3.44415	1.29829	0.20015	0.574371	-5.27162	WDR47
ENSG00000085449	0.163851	6.94266	0.564327	0.575058	0.843463	-6.00767	WDFY1
ENSG00000085465	-0.226744	-0.990957	-0.413353	0.681117	0.890463	-5.71227	OVGP1
ENSG00000085491	0.563357	3.80965	1.50181	0.139444	0.507141	-5.02821	SLC25A24
ENSG00000085511	-1.01782	3.93859	-2.7825	0.00759341	0.152912	-2.63397	MAP3K4
ENSG00000085514	0.483333	7.45626	0.87079	0.388036	0.735835	-5.78543	PILRA
ENSG00000085552	-0.338457	1.10646	-0.805648	0.424266	0.759442	-5.58949	IGSF9
ENSG00000085563	-0.109005	-0.66439	-0.16805	0.867223	0.960764	-5.78438	ABCB1
ENSG00000085644	0.428821	1.59164	1.59375	0.117302	0.477027	-4.75338	ZNF213
ENSG00000085662	0.233132	3.77927	0.494854	0.622874	0.865959	-5.97964	AKR1B1
ENSG00000085719	0.140929	4.24833	0.403823	0.688067	0.893691	-6.0453	CPNE3
ENSG00000085721	0.774916	5.31606	2.43361	0.0185701	0.222446	-3.43123	RRN3
ENSG00000085733	-1.22774	3.80704	-2.84732	0.0063833	0.145249	-2.47746	CTTN
ENSG00000085760	-0.368975	2.79427	-0.88765	0.378985	0.729487	-5.66032	MTIF2
ENSG00000085788	-0.519817	3.66721	-1.43512	0.157486	0.529442	-5.12299	DDHD2
ENSG00000085831	-0.828485	3.14453	-2.25628	0.0284628	0.269826	-3.7294	TTC39A
ENSG00000085832	-0.0228123	6.32749	-0.089561	0.928994	0.978586	-6.16474	EPS15
ENSG00000085840	0.606877	0.873599	1.82802	0.0735233	0.396282	-4.35516	ORC1
ENSG00000085871	0.182888	2.43704	0.426125	0.671848	0.886561	-5.91041	MGST2
ENSG00000085872	0.00977404	4.1491	0.0289872	0.97699	0.992526	-6.12222	CHERP
ENSG00000085978	0.342463	4.01079	1.01528	0.314866	0.682451	-5.6091	ATG16L1
ENSG00000085982	-0.510601	3.89943	-1.30513	0.197829	0.572141	-5.29921	USP40
ENSG00000085998	-1.0865	3.03485	-2.24055	0.0295342	0.273624	-3.75577	POMGNT1
ENSG00000085999	-0.0160928	2.19597	-0.0355727	0.971765	0.991684	-5.97992	RAD54L
ENSG00000086015	-0.739076	3.74935	-2.39879	0.0202249	0.230681	-3.47133	MAST2
ENSG00000086061	0.10469	7.0689	0.363156	0.718021	0.905714	-6.09618	DNAJA1
ENSG00000086062	0.396523	6.2261	0.966885	0.338261	0.702665	-5.7133	B4GALT1
ENSG00000086065	0.325452	5.38027	0.902872	0.370928	0.724795	-5.76177	CHMP5
ENSG00000086102	-0.33618	5.60823	-1.24465	0.219071	0.593382	-5.4248	NFX1
ENSG00000086159	-0.238186	-0.937846	-0.515925	0.608184	0.85939	-5.66742	AQP6
ENSG00000086189	0.222331	3.24266	0.825718	0.412891	0.752739	-5.73458	DIMT1
ENSG00000086200	1.55991	5.40248	3.66135	0.000605544	0.0581144	-0.394596	IPO11
ENSG00000086205	-0.806508	2.04367	-1.3966	0.168709	0.544283	-5.06378	FOLH1
ENSG00000086232	-0.474504	4.32059	-1.64317	0.106629	0.458818	-4.85676	EIF2AK1
ENSG00000086288	1.62715	1.7358	2.74251	0.00844236	0.160908	-2.61884	NME8
ENSG00000086289	-0.883676	-0.373844	-1.63873	0.107556	0.460571	-4.59901	EPDR1
ENSG00000086300	1.05661	7.60298	2.4814	0.0164976	0.21028	-3.32623	SNX10
ENSG00000086475	-0.524932	2.3227	-1.29892	0.199938	0.574371	-5.20297	SEPHS1
ENSG00000086504	0.347858	3.19661	1.10819	0.27309	0.646001	-5.47043	MRPL28
ENSG00000086506	-0.51663	-1.96266	-1.17115	0.247096	0.623802	-5.14554	HBQ1
ENSG00000086544	-0.634044	3.45012	-1.22206	0.227424	0.602176	-5.37053	ITPKC
ENSG00000086548	-1.80764	5.0448	-4.0197	0.000196657	0.0364597	0.622703	CEACAM6
ENSG00000086570	-0.171343	-0.083183	-0.332528	0.740882	0.915373	-5.77279	FAT2
ENSG00000086589	0.327554	5.47169	1.22406	0.226673	0.600878	-5.44162	RBM22
ENSG00000086598	0.644597	5.20347	1.86125	0.0685998	0.386066	-4.51667	TMED2
ENSG00000086619	0.752705	3.92992	1.94265	0.0577076	0.361143	-4.3385	ERO1B
ENSG00000086666	0.250332	7.11066	0.804774	0.424765	0.759442	-5.84615	ZFAND6
ENSG00000086696	0.816042	3.26987	2.30993	0.0250643	0.254221	-3.61575	HSD17B2
ENSG00000086712	0.216356	1.24078	0.650983	0.518042	0.814322	-5.70466	TXLNG
ENSG00000086717	0.774664	-0.124539	1.52489	0.133595	0.500124	-4.75984	PPEF1
ENSG00000086730	0.203195	6.11828	0.65802	0.513548	0.812188	-5.95881	LAT2
ENSG00000086758	-0.181218	6.14281	-0.683434	0.497492	0.80279	-5.94283	HUWE1
ENSG00000086827	0.693102	1.02333	1.4909	0.142279	0.510952	-4.86713	ZW10
ENSG00000086848	-0.10083	5.27283	-0.311954	0.756374	0.921533	-6.11567	ALG9
ENSG00000086991	0.252303	1.15832	0.536195	0.594204	0.85194	-5.75584	NOX4
ENSG00000087008	-0.280358	3.64955	-0.711746	0.479934	0.793554	-5.85006	ACOX3
ENSG00000087053	-0.454877	3.48266	-1.39259	0.169915	0.545593	-5.16728	MTMR2
ENSG00000087074	0.416451	9.12359	0.629101	0.53215	0.821384	-5.91552	PPP1R15A
ENSG00000087076	-0.561269	0.983099	-1.00484	0.319817	0.686352	-5.41561	HSD17B14
ENSG00000087077	-0.632309	2.9233	-1.64371	0.106518	0.458699	-4.77929	TRIP6
ENSG00000087085	-0.629614	-0.977873	-1.27977	0.206538	0.581731	-5.04476	ACHE
ENSG00000087086	-0.160525	12.7453	-0.207257	0.836652	0.949987	-5.95301	FTL
ENSG00000087087	-0.623001	5.22694	-2.02382	0.048356	0.33623	-4.24503	SRRT
ENSG00000087088	-0.0725606	5.61945	-0.188623	0.851152	0.955434	-6.14473	BAX
ENSG00000087095	0.0900844	3.17118	0.298004	0.766937	0.926316	-6.01648	NLK
ENSG00000087111	-0.502194	3.33506	-1.67368	0.100447	0.447772	-4.76072	PIGS
ENSG00000087116	0.0415965	3.27961	0.0860395	0.931779	0.979287	-6.06529	ADAMTS2
ENSG00000087128	-1.15741	-0.584863	-1.44038	0.156001	0.527712	-4.86257	TMPRSS11E
ENSG00000087152	-0.10774	5.31467	-0.299286	0.765964	0.925857	-6.11632	ATXN7L3
ENSG00000087157	0.187716	7.69984	0.60038	0.550968	0.832165	-5.97351	PGS1
ENSG00000087191	-0.636412	4.26248	-1.52991	0.132349	0.497987	-5.02073	PSMC5
ENSG00000087206	0.17996	5.58328	0.647068	0.520551	0.816519	-5.96321	UIMC1
ENSG00000087237	0.931786	2.558	2.60556	0.0120553	0.183016	-2.95941	CETP
ENSG00000087245	-0.179494	0.958092	-0.35465	0.724345	0.907961	-5.82124	MMP2
ENSG00000087250	-0.37629	-1.40367	-0.57908	0.565138	0.839576	-5.62556	MT3
ENSG00000087253	0.973264	5.55758	2.46947	0.0169944	0.213491	-3.35863	LPCAT2
ENSG00000087258	-0.26619	-0.432076	-0.388158	0.699549	0.898318	-5.73825	GNAO1
ENSG00000087263	0.0260508	3.44069	0.0965984	0.923432	0.97712	-6.07366	OGFOD1
ENSG00000087266	0.150424	7.93065	0.417362	0.678203	0.889459	-6.0578	SH3BP2
ENSG00000087269	0.103337	2.68593	0.259733	0.796137	0.936886	-5.98815	NOP14
ENSG00000087274	-0.0311611	7.2108	-0.1458	0.884666	0.965369	-6.14813	ADD1
ENSG00000087299	-0.18249	3.36439	-0.508706	0.613199	0.8617	-5.95236	L2HGDH
ENSG00000087301	1.23525	2.6051	2.88069	0.00583229	0.137904	-2.33636	TXNDC16
ENSG00000087302	0.625508	5.67233	2.26893	0.0276263	0.266948	-3.77571	RTRAF
ENSG00000087303	0.423715	2.37281	0.814722	0.4191	0.75654	-5.67482	NID2
ENSG00000087338	0.109192	4.77552	0.309933	0.757901	0.922044	-6.10242	GMCL1
ENSG00000087365	-0.124283	6.16196	-0.592461	0.556215	0.834468	-5.99931	SF3B2
ENSG00000087448	-0.101905	0.749826	-0.224265	0.823466	0.945065	-5.84375	KLHL42
ENSG00000087460	-0.199204	8.23174	-0.561832	0.576744	0.844398	-5.97992	GNAS
ENSG00000087470	-0.00917882	5.13652	-0.0292142	0.97681	0.992526	-6.15733	DNM1L
ENSG00000087494	-0.598323	-1.33997	-0.930201	0.356742	0.715194	-5.38471	PTHLH
ENSG00000087495	-0.0575093	3.50986	-0.151684	0.880047	0.963843	-6.07508	PHACTR3
ENSG00000087502	0.3589	5.12305	1.06408	0.29241	0.662961	-5.60593	ERGIC2
ENSG00000087510	-0.828518	-0.255632	-1.64737	0.105762	0.457694	-4.58795	TFAP2C
ENSG00000087586	1.44464	2.10436	2.82519	0.00677465	0.147568	-2.44358	AURKA
ENSG00000087589	0.0991267	3.8641	0.224545	0.82325	0.945065	-6.08308	CASS4
ENSG00000087842	-0.304694	3.4634	-0.673886	0.503491	0.806498	-5.86687	PIR
ENSG00000087884	-0.178389	4.35513	-0.429241	0.669594	0.885573	-6.04377	AAMDC
ENSG00000087903	-0.157504	6.22344	-0.36995	0.712984	0.903416	-6.1027	RFX2
ENSG00000087995	0.259653	3.31953	0.850044	0.399358	0.743408	-5.72137	METTL2A
ENSG00000088002	-1.19747	-0.0862948	-2.53464	0.0144368	0.199572	-3.02184	SULT2B1
ENSG00000088035	0.219958	3.08058	0.505497	0.615434	0.862676	-5.92813	ALG6
ENSG00000088038	0.213904	4.85183	0.506999	0.614387	0.862182	-6.02364	CNOT3
ENSG00000088053	-0.0687208	3.64386	-0.14909	0.882083	0.964967	-6.08238	GP6
ENSG00000088179	0.892474	2.86948	2.17573	0.0343344	0.290243	-3.85458	PTPN4
ENSG00000088205	-0.323771	5.68832	-1.14121	0.259226	0.635311	-5.54244	DDX18
ENSG00000088247	-0.0241643	4.6359	-0.0625431	0.95038	0.985066	-6.13747	KHSRP
ENSG00000088256	-0.797222	3.67115	-1.8413	0.0715207	0.391695	-4.51347	GNA11
ENSG00000088280	-0.538253	5.0169	-1.17034	0.247418	0.624176	-5.50047	ASAP3
ENSG00000088298	0.635623	3.7983	1.565	0.123897	0.485314	-4.93152	EDEM2
ENSG00000088305	-0.107716	-1.18653	-0.224318	0.823425	0.945065	-5.76089	DNMT3B
ENSG00000088325	0.717789	-0.0423598	1.50603	0.13836	0.506338	-4.79733	TPX2
ENSG00000088356	0.209592	0.682695	0.527232	0.600367	0.85628	-5.73717	PDRG1
ENSG00000088367	-1.72854	2.43391	-2.88191	0.00581301	0.137648	-2.34231	EPB41L1
ENSG00000088386	0.127414	1.68426	0.252318	0.801831	0.937632	-5.90358	SLC15A1
ENSG00000088387	-0.359248	3.12788	-0.773277	0.443004	0.772345	-5.77035	DOCK9
ENSG00000088448	0.330571	8.62848	0.779678	0.43926	0.769602	-5.82905	ANKRD10
ENSG00000088451	0.169421	0.463909	0.28357	0.777913	0.930609	-5.81024	TGDS
ENSG00000088538	0.221318	-1.3507	0.451995	0.65323	0.879583	-5.68498	DOCK3
ENSG00000088543	0.699321	1.67806	1.66746	0.101684	0.450195	-4.64566	C3orf18
ENSG00000088682	-0.199096	2.61455	-0.463369	0.645113	0.875699	-5.91445	COQ9
ENSG00000088726	0.458152	4.29127	1.22623	0.225864	0.599602	-5.40578	TMEM40
ENSG00000088727	-0.118049	2.87526	-0.265034	0.792074	0.935817	-6.00478	KIF9
ENSG00000088756	0.62957	4.41629	1.64302	0.10666	0.458818	-4.85095	ARHGAP28
ENSG00000088766	-0.33562	4.86988	-1.33896	0.186647	0.561111	-5.29606	CRLS1
ENSG00000088808	-0.313952	3.64355	-1.0151	0.314951	0.682485	-5.60236	PPP1R13B
ENSG00000088812	-0.337576	1.46569	-1.01422	0.315365	0.68295	-5.43986	ATRN
ENSG00000088826	-0.578054	2.39336	-1.14709	0.256812	0.633556	-5.38301	SMOX
ENSG00000088827	-0.725669	2.97101	-1.18449	0.241824	0.618589	-5.37945	SIGLEC1
ENSG00000088832	0.207014	6.80669	0.538421	0.592679	0.851118	-6.02228	FKBP1A
ENSG00000088833	0.635574	5.12171	1.70148	0.0950718	0.439653	-4.77476	NSFL1C
ENSG00000088836	-2.48687	2.4653	-3.58586	0.000762739	0.0634701	-0.560809	SLC4A11
ENSG00000088854	-0.147909	2.98916	-0.527322	0.600305	0.85628	-5.91346	C20orf194
ENSG00000088876	0.372981	0.094884	0.74385	0.460453	0.781361	-5.57061	ZNF343
ENSG00000088881	-2.40977	-0.0107288	-4.25921	9.0513201881676e-05	0.0301372	1.2998	EBF4
ENSG00000088888	0.184445	2.88878	0.703917	0.484754	0.79613	-5.79886	MAVS
ENSG00000088899	-0.824967	-0.51971	-1.74695	0.0867942	0.424729	-4.43704	LZTS3
ENSG00000088930	0.765161	4.67983	1.84544	0.0709064	0.390686	-4.53119	XRN2
ENSG00000088970	0.957582	2.11579	1.84484	0.070995	0.390868	-4.39705	KIZ
ENSG00000088986	-0.452853	5.63997	-1.05788	0.295201	0.665682	-5.62337	DYNLL1
ENSG00000088992	1.30742	1.13355	2.54575	0.0140376	0.196608	-3.02523	TESC
ENSG00000089006	-0.268058	5.54167	-0.922045	0.360938	0.718924	-5.7558	SNX5
ENSG00000089009	0.0825882	6.67758	0.198783	0.843239	0.952336	-6.14656	RPL6
ENSG00000089012	0.68814	-0.785073	1.22253	0.227245	0.601901	-5.11349	SIRPG
ENSG00000089022	0.110176	3.70047	0.392456	0.696392	0.89712	-6.01865	MAPKAPK5
ENSG00000089041	-0.332441	5.01836	-0.782457	0.437641	0.768994	-5.86101	P2RX7
ENSG00000089048	-0.34061	2.16819	-0.734334	0.466179	0.785066	-5.72585	ESF1
ENSG00000089050	0.170989	1.67628	0.603981	0.54859	0.830727	-5.7628	RBBP9
ENSG00000089053	0.424334	5.7087	1.47784	0.145731	0.515063	-5.12347	ANAPC5
ENSG00000089057	0.584549	4.38258	1.60163	0.115546	0.47471	-4.90852	SLC23A2
ENSG00000089060	-0.595591	4.71478	-2.00935	0.0499201	0.340487	-4.26176	SLC8B1
ENSG00000089063	0.00801964	4.89962	0.0223948	0.982222	0.993734	-6.15251	TMEM230
ENSG00000089091	0.0681756	3.47666	0.218289	0.828094	0.946633	-6.05991	DZANK1
ENSG00000089094	-0.30836	3.51714	-0.929696	0.357001	0.715537	-5.67312	KDM2B
ENSG00000089101	-1.45512	1.66037	-1.95437	0.0562685	0.357345	-4.19984	CFAP61
ENSG00000089123	-0.17258	1.68048	-0.380483	0.7052	0.900977	-5.86928	TASP1
ENSG00000089127	-0.870156	5.11971	-2.04245	0.0464041	0.332116	-4.20528	OAS1
ENSG00000089154	-1.31933	4.49307	-3.40146	0.00132712	0.0801584	-1.10139	GCN1
ENSG00000089157	-0.458796	6.98478	-1.14637	0.257107	0.63368	-5.52918	RPLP0
ENSG00000089159	0.10909	6.84567	0.212605	0.8325	0.948584	-6.14027	PXN
ENSG00000089169	0.290734	3.69903	0.590335	0.557628	0.835175	-5.92381	RPH3A
ENSG00000089177	-0.129501	1.76108	-0.288978	0.773794	0.928982	-5.90423	KIF16B
ENSG00000089195	0.518569	2.76379	1.27347	0.208746	0.583776	-5.25297	TRMT6
ENSG00000089199	1.46749	-0.0821068	3.31791	0.00169745	0.0857408	-1.22621	CHGB
ENSG00000089220	0.519458	4.11631	1.54963	0.127545	0.488468	-4.97332	PEBP1
ENSG00000089234	0.606012	3.15765	2.17549	0.0343533	0.290243	-3.87641	BRAP
ENSG00000089248	-0.386399	3.88397	-1.14817	0.256369	0.633556	-5.48015	ERP29
ENSG00000089250	0.364724	0.416262	0.819428	0.416436	0.754776	-5.53047	NOS1
ENSG00000089280	-0.186809	7.63831	-0.730401	0.468558	0.786136	-5.89029	FUS
ENSG00000089289	0.347833	3.6982	1.01649	0.314297	0.681766	-5.59401	IGBP1
ENSG00000089327	0.861005	5.41974	2.17374	0.034492	0.290304	-3.95692	FXYD5
ENSG00000089335	0.186597	3.34026	0.318968	0.751081	0.919547	-6.02047	ZNF302
ENSG00000089351	0.0950516	8.50676	0.199097	0.842995	0.952193	-6.10684	GRAMD1A
ENSG00000089356	-1.4929	3.99122	-3.12659	0.00294668	0.105994	-1.80243	FXYD3
ENSG00000089472	1.06351	-1.00688	1.63477	0.108385	0.461839	-4.58505	HEPH
ENSG00000089486	-0.214687	3.18308	-0.627876	0.532946	0.82187	-5.87382	CDIP1
ENSG00000089505	0.635899	3.32883	1.35821	0.180502	0.55585	-5.18508	CMTM1
ENSG00000089558	0.203227	0.702261	0.37431	0.709758	0.902642	-5.79489	KCNH4
ENSG00000089597	-0.455113	5.08917	-1.78389	0.0805183	0.410005	-4.65764	GANAB
ENSG00000089639	0.588262	6.00797	1.1357	0.261502	0.636754	-5.53982	GMIP
ENSG00000089682	0.259682	2.25557	0.863633	0.391919	0.738096	-5.62823	RBM41
ENSG00000089685	0.319455	0.663899	0.610214	0.544487	0.828989	-5.68378	BIRC5
ENSG00000089692	-0.141914	0.772825	-0.213093	0.832122	0.948513	-5.85626	LAG3
ENSG00000089693	0.0783156	5.85594	0.202696	0.840196	0.951367	-6.14586	MLF2
ENSG00000089723	-0.992325	0.619282	-2.03363	0.0473199	0.334065	-4.00593	OTUB2
ENSG00000089737	-0.204246	4.799	-0.548118	0.586053	0.8487	-6.00304	DDX24
ENSG00000089775	0.524123	3.76799	2.17812	0.0341459	0.290243	-3.90234	ZBTB25
ENSG00000089818	0.537221	6.11689	1.80096	0.0777486	0.404796	-4.63472	NECAP1
ENSG00000089820	0.271518	5.54181	0.717849	0.476196	0.791234	-5.91076	ARHGAP4
ENSG00000089876	-0.501024	2.58465	-1.471	0.147564	0.517259	-5.00139	DHX32
ENSG00000089902	0.214343	5.22471	0.61551	0.541013	0.827291	-5.97621	RCOR1
ENSG00000089916	0.108372	6.5509	0.519732	0.605546	0.858632	-6.03658	GPATCH2L
ENSG00000090006	-0.657364	3.30001	-1.40381	0.166563	0.541869	-5.13886	LTBP4
ENSG00000090013	0.26059	4.12438	0.654009	0.516106	0.813624	-5.90593	BLVRB
ENSG00000090020	-0.281772	4.44777	-0.959562	0.341899	0.70422	-5.69375	SLC9A1
ENSG00000090054	-0.410782	6.24884	-1.61436	0.112751	0.469391	-4.93198	SPTLC1
ENSG00000090060	-0.0120626	7.93739	-0.0500252	0.960302	0.987417	-6.1412	PAPOLA
ENSG00000090061	-0.140779	5.54554	-0.318824	0.751189	0.91957	-6.11795	CCNK
ENSG00000090097	-0.804245	-0.325348	-1.5073	0.138035	0.505932	-4.78187	PCBP4
ENSG00000090104	-0.129645	6.01863	-0.215515	0.830244	0.947763	-6.14583	RGS1
ENSG00000090238	0.577874	6.43018	1.15616	0.253118	0.6299	-5.51905	YPEL3
ENSG00000090263	0.108271	2.29359	0.210526	0.834114	0.94909	-5.96661	MRPS33
ENSG00000090266	-0.850983	5.79232	-3.00818	0.00410936	0.116535	-2.12507	NDUFB2
ENSG00000090273	-0.0408688	3.48427	-0.112484	0.910891	0.972718	-6.07434	NUDC
ENSG00000090316	0.133792	6.64787	0.427392	0.670931	0.886048	-6.07715	MAEA
ENSG00000090339	-0.0620265	8.35252	-0.133121	0.894632	0.967908	-6.12153	ICAM1
ENSG00000090372	0.0846452	5.46962	0.243874	0.808328	0.938972	-6.13279	STRN4
ENSG00000090376	1.25377	8.36799	2.29371	0.0260512	0.259003	-3.70288	IRAK3
ENSG00000090382	0.503398	8.06294	1.10955	0.272508	0.645328	-5.54662	LYZ
ENSG00000090432	0.729679	2.04568	1.71142	0.093209	0.436447	-4.60646	MUL1
ENSG00000090447	0.0873787	2.07081	0.227785	0.820743	0.943829	-5.94263	TFAP4
ENSG00000090470	-0.0676716	1.57012	-0.161114	0.872653	0.962569	-5.91572	PDCD7
ENSG00000090487	0.180638	6.83591	0.867377	0.389884	0.737256	-5.80068	SPG21
ENSG00000090520	0.532078	4.47993	1.75276	0.0857809	0.422431	-4.68266	DNAJB11
ENSG00000090530	-1.40394	1.42337	-2.67886	0.00997551	0.172472	-2.7653	P3H2
ENSG00000090539	0.579863	-0.30471	1.02114	0.31211	0.679836	-5.32892	CHRD
ENSG00000090554	0.326956	3.25566	1.01269	0.316089	0.683626	-5.57	FLT3LG
ENSG00000090565	-0.0125768	2.35648	-0.0359509	0.971465	0.991684	-5.99308	RAB11FIP3
ENSG00000090581	0.42751	6.21288	1.55351	0.126615	0.486976	-5.01784	GNPTG
ENSG00000090612	0.111915	2.87831	0.35972	0.720573	0.906901	-5.97514	ZNF268
ENSG00000090615	-0.769649	4.6878	-2.25958	0.0282428	0.268107	-3.78637	GOLGA3
ENSG00000090621	-0.209756	6.34246	-0.556744	0.580189	0.845839	-6.01758	PABPC4
ENSG00000090659	0.0741331	0.415318	0.178699	0.858897	0.958934	-5.83265	CD209
ENSG00000090661	-0.150141	3.54427	-0.434196	0.666016	0.884453	-5.99705	CERS4
ENSG00000090674	0.333371	6.561	0.961359	0.341004	0.704151	-5.7199	MCOLN1
ENSG00000090686	0.357217	5.08286	1.07054	0.289522	0.660062	-5.60046	USP48
ENSG00000090776	-0.81309	-0.659974	-1.92289	0.0602059	0.366107	-4.15205	EFNB1
ENSG00000090857	0.237593	4.68692	0.776135	0.44133	0.771118	-5.85322	PDPR
ENSG00000090861	-0.546219	3.78694	-1.48596	0.143577	0.512548	-5.05946	AARS1
ENSG00000090863	0.432366	5.12989	1.55846	0.125439	0.486345	-4.99809	GLG1
ENSG00000090889	-0.130365	-1.48697	-0.26043	0.795603	0.93669	-5.74701	KIF4A
ENSG00000090905	-0.650012	4.53028	-1.86558	0.0679796	0.384999	-4.50697	TNRC6A
ENSG00000090924	-0.878242	7.62898	-1.69205	0.0968676	0.441719	-4.79313	PLEKHG2
ENSG00000090971	-1.72346	0.410312	-3.36237	0.00148966	0.0831344	-1.11805	NAT14
ENSG00000090975	0.0140502	1.17098	0.0360207	0.971409	0.991684	-5.89508	PITPNM2
ENSG00000090989	0.424127	5.01689	1.22812	0.225157	0.598763	-5.42247	EXOC1
ENSG00000091009	0.223844	3.31611	0.641865	0.523896	0.817146	-5.87064	RBM27
ENSG00000091039	0.537465	7.81537	1.53628	0.130782	0.495897	-5.02379	OSBPL8
ENSG00000091073	-0.556265	7.27288	-1.6977	0.0957876	0.440888	-4.7923	DTX2
ENSG00000091106	1.16137	3.99681	2.69889	0.00946766	0.168446	-2.81208	NLRC4
ENSG00000091127	-0.0402143	0.936268	-0.0907626	0.928044	0.977963	-5.87349	PUS7
ENSG00000091129	-0.37992	-1.03054	-0.575757	0.567365	0.840665	-5.63513	NRCAM
ENSG00000091136	0.433106	4.76414	0.881438	0.382303	0.731969	-5.76385	LAMB1
ENSG00000091137	0.490941	-0.0553206	0.82055	0.415803	0.754764	-5.50821	SLC26A4
ENSG00000091140	0.766008	5.19122	2.65788	0.0105344	0.176276	-2.94186	DLD
ENSG00000091157	-0.248189	4.1382	-0.587086	0.559791	0.837044	-5.95527	WDR7
ENSG00000091164	0.536748	4.93956	1.91522	0.0612	0.369123	-4.42418	TXNL1
ENSG00000091181	-1.86569	1.462	-3.68638	0.000560672	0.0571324	-0.275955	IL5RA
ENSG00000091262	-0.337185	3.03092	-0.939908	0.351789	0.710911	-5.6309	ABCC6
ENSG00000091317	0.647586	7.38206	1.53178	0.131889	0.497633	-5.03694	CMTM6
ENSG00000091409	-0.25557	3.37872	-0.691974	0.492159	0.800383	-5.84358	ITGA6
ENSG00000091428	0.767548	-0.207454	1.33392	0.188283	0.563641	-5.00143	RAPGEF4
ENSG00000091436	0.215108	4.96417	0.623305	0.535921	0.824008	-5.96328	MAP3K20
ENSG00000091483	0.167167	2.58369	0.340546	0.734874	0.912285	-5.95649	FH
ENSG00000091490	-0.114091	4.5647	-0.310007	0.757846	0.922044	-6.0931	SEL1L3
ENSG00000091513	0.207156	3.53651	0.628817	0.532335	0.821568	-5.89368	TF
ENSG00000091527	0.450384	6.08155	1.42448	0.160526	0.534703	-5.19479	CDV3
ENSG00000091536	0.0764912	2.50039	0.22882	0.819943	0.943397	-5.97954	MYO15A
ENSG00000091542	0.038957	3.40542	0.100843	0.920079	0.976394	-6.07031	ALKBH5
ENSG00000091583	0.170263	-1.01327	0.251326	0.802594	0.937921	-5.75807	APOH
ENSG00000091592	0.137877	4.89995	0.413307	0.681151	0.890463	-6.06763	NLRP1
ENSG00000091622	-0.507378	1.43766	-1.2864	0.204237	0.578997	-5.14896	PITPNM3
ENSG00000091640	-0.104259	5.36434	-0.305727	0.761084	0.923825	-6.11934	SPAG7
ENSG00000091651	-0.208118	6.72283	-0.788377	0.434203	0.766306	-5.8655	ORC6
ENSG00000091656	-0.496862	0.711906	-0.807498	0.423209	0.758837	-5.56083	ZFHX4
ENSG00000091664	0.54653	-0.0630853	0.793214	0.431406	0.764709	-5.52762	SLC17A6
ENSG00000091732	0.293108	2.82199	0.80106	0.426892	0.760716	-5.72168	ZC3HC1
ENSG00000091831	-0.246782	1.07046	-0.431339	0.668078	0.885079	-5.80294	ESR1
ENSG00000091844	0.942075	2.93029	2.51679	0.0151002	0.202598	-3.16794	RGS17
ENSG00000091879	-0.219016	1.48767	-0.597082	0.55315	0.83295	-5.75376	ANGPT2
ENSG00000091947	-0.579623	2.05012	-1.17492	0.245598	0.621935	-5.32287	TMEM101
ENSG00000091972	-0.463165	0.653915	-0.802365	0.426144	0.760422	-5.56469	CD200
ENSG00000091986	-0.103823	3.26245	-0.357016	0.722584	0.907576	-6.00532	CCDC80
ENSG00000092010	0.465967	6.04031	0.889449	0.378026	0.728915	-5.77433	PSME1
ENSG00000092020	0.699985	5.89438	1.63257	0.10885	0.462618	-4.89749	PPP2R3C
ENSG00000092036	0.492299	4.33759	1.27083	0.209676	0.585162	-5.3537	HAUS4
ENSG00000092067	0.807896	-0.723906	1.67069	0.101039	0.449159	-4.54035	CEBPE
ENSG00000092068	-1.09186	2.13031	-1.93305	0.0589101	0.362827	-4.26534	SLC7A8
ENSG00000092094	-0.0471518	4.37081	-0.162339	0.871694	0.962569	-6.12154	OSGEP
ENSG00000092098	0.0572813	4.69381	0.173151	0.863233	0.959727	-6.12387	RNF31
ENSG00000092108	0.00493446	6.09167	0.0133498	0.989402	0.996118	-6.16807	SCFD1
ENSG00000092140	0.451818	5.69708	1.31296	0.195198	0.569732	-5.33883	G2E3
ENSG00000092148	-0.850053	6.30579	-3.01772	0.00400175	0.115772	-2.10188	HECTD1
ENSG00000092199	0.25618	9.31323	0.780057	0.439039	0.769592	-5.80704	HNRNPC
ENSG00000092200	0.0171215	2.69524	0.0385066	0.969437	0.990649	-6.02156	RPGRIP1
ENSG00000092201	-0.0218523	3.83955	-0.0763786	0.939423	0.982323	-6.104	SUPT16H
ENSG00000092203	-0.0171235	5.72007	-0.0809399	0.935813	0.980905	-6.16432	TOX4
ENSG00000092208	-0.248079	4.27142	-0.666853	0.507936	0.809195	-5.9155	GEMIN2
ENSG00000092295	-0.614742	1.66144	-1.439	0.156389	0.527877	-4.97807	TGM1
ENSG00000092330	0.106895	5.74279	0.284459	0.777235	0.930609	-6.12275	TINF2
ENSG00000092421	0.326087	2.57274	0.649188	0.519192	0.815423	-5.80513	SEMA6A
ENSG00000092439	0.417267	6.58293	1.43542	0.157401	0.529371	-5.18065	TRPM7
ENSG00000092445	-0.0116996	2.82758	-0.0378436	0.969963	0.990979	-6.03161	TYRO3
ENSG00000092470	0.486179	2.28312	1.27485	0.208261	0.583358	-5.21729	WDR76
ENSG00000092529	-0.0052846	3.59207	-0.0176669	0.985975	0.995128	-6.08811	CAPN3
ENSG00000092531	0.427874	6.90443	1.61786	0.111992	0.467947	-4.91988	SNAP23
ENSG00000092621	-0.149439	2.04798	-0.282589	0.77866	0.930825	-5.93231	PHGDH
ENSG00000092758	-0.282531	1.05676	-0.433716	0.666363	0.884453	-5.80137	COL9A3
ENSG00000092820	-0.593372	6.52969	-1.17822	0.244293	0.621107	-5.49696	EZR
ENSG00000092841	0.170142	8.53772	0.349657	0.728066	0.909269	-6.06479	MYL6
ENSG00000092847	0.668235	3.16975	2.25515	0.0285385	0.269891	-3.72114	AGO1
ENSG00000092850	-1.54205	2.07836	-3.05961	0.00355963	0.11143	-1.90262	TEKT2
ENSG00000092853	0.164452	1.79477	0.415387	0.679638	0.889934	-5.86184	CLSPN
ENSG00000092871	0.13652	6.34525	0.419998	0.676289	0.888999	-6.08233	RFFL
ENSG00000092929	0.0368403	6.73245	0.112158	0.911148	0.972879	-6.15913	UNC13D
ENSG00000092931	0.324931	5.45068	1.07647	0.286889	0.65822	-5.60335	MFSD11
ENSG00000092964	-0.53721	4.47944	-1.60947	0.113817	0.471289	-4.91364	DPYSL2
ENSG00000092969	-1.49166	-0.0439199	-2.59065	0.0125239	0.18626	-2.90722	TGFB2
ENSG00000092978	-0.119962	2.36977	-0.354174	0.7247	0.907961	-5.93634	GPATCH2
ENSG00000093000	-0.591827	5.47468	-2.00209	0.0507216	0.343978	-4.28914	NUP50
ENSG00000093009	0.0861975	-0.974169	0.136427	0.892033	0.967187	-5.78214	CDC45
ENSG00000093010	-0.695591	4.24702	-1.59393	0.117261	0.477027	-4.92779	COMT
ENSG00000093072	-0.456098	5.08191	-1.11557	0.269944	0.643423	-5.56008	ADA2
ENSG00000093134	-0.123881	7.55492	-0.439948	0.661873	0.882903	-6.05763	VNN3
ENSG00000093144	-0.0252758	5.40127	-0.0653632	0.948146	0.984847	-6.15983	ECHDC1
ENSG00000093167	-0.101147	6.28204	-0.290407	0.772708	0.92833	-6.12863	LRRFIP2
ENSG00000093183	0.22646	4.08949	0.698014	0.488406	0.798759	-5.88023	SEC22C
ENSG00000093217	0.650807	3.59354	1.9809	0.0531237	0.350329	-4.25699	XYLB
ENSG00000094631	-0.451628	5.31035	-1.6194	0.111661	0.467239	-4.91916	HDAC6
ENSG00000094661	0.187425	3.02241	0.512715	0.610411	0.860274	-5.92001	OR1I1
ENSG00000094755	-1.09753	6.6794	-2.50658	0.015492	0.203948	-3.28407	GABRP
ENSG00000094804	0.715675	2.68318	1.84162	0.0714737	0.391569	-4.44132	CDC6
ENSG00000094841	0.386404	2.42268	1.31362	0.194976	0.569671	-5.18387	UPRT
ENSG00000094880	-0.436811	2.76066	-0.987072	0.328366	0.694129	-5.56883	CDC23
ENSG00000094914	-0.554091	2.00006	-1.1875	0.240648	0.616574	-5.30503	AAAS
ENSG00000094916	0.191638	3.95474	0.805064	0.424599	0.759442	-5.79348	CBX5
ENSG00000094963	-1.33775	1.64827	-2.69654	0.00952594	0.168915	-2.73032	FMO2
ENSG00000094975	0.900907	5.28042	2.79243	0.00739524	0.151006	-2.63279	SUCO
ENSG00000095002	0.329663	2.16483	0.953096	0.345132	0.706316	-5.54332	MSH2
ENSG00000095015	1.01245	4.2664	2.72084	0.00893827	0.164476	-2.76615	MAP3K1
ENSG00000095059	-0.723441	3.59808	-1.68482	0.0982641	0.44434	-4.75943	DHPS
ENSG00000095066	-0.952659	4.92629	-2.19198	0.0330702	0.288062	-3.92369	HOOK2
ENSG00000095139	0.557051	5.10732	2.15298	0.0361754	0.297031	-3.99354	ARCN1
ENSG00000095203	-1.17715	0.281862	-2.43172	0.0186566	0.222961	-3.24226	EPB41L4B
ENSG00000095209	0.896661	4.9858	2.39171	0.0205771	0.231847	-3.5133	TMEM38B
ENSG00000095261	0.22863	4.29042	0.613875	0.542085	0.827558	-5.94253	PSMD5
ENSG00000095303	-0.106121	1.22402	-0.20769	0.836316	0.949842	-5.88002	PTGS1
ENSG00000095319	-0.351233	4.46845	-1.0089	0.317884	0.684658	-5.64754	NUP188
ENSG00000095321	-0.696832	1.72001	-1.79056	0.0794258	0.408425	-4.47007	CRAT
ENSG00000095370	0.709632	4.80669	1.45817	0.151054	0.521467	-5.1262	SH2D3C
ENSG00000095380	0.199361	5.08993	0.74547	0.459482	0.780879	-5.88688	NANS
ENSG00000095383	0.917329	6.46336	1.4436	0.155095	0.526434	-5.16031	TBC1D2
ENSG00000095397	-0.154491	4.51788	-0.448547	0.655699	0.880589	-6.04265	WHRN
ENSG00000095464	0.743965	1.01953	1.62891	0.109624	0.463828	-4.66456	PDE6C
ENSG00000095485	0.352429	4.27913	1.23275	0.223442	0.596975	-5.39484	CWF19L1
ENSG00000095539	-1.58157	-0.617496	-3.11741	0.00302442	0.107236	-1.7136	SEMA4G
ENSG00000095564	0.492815	4.425	1.48732	0.143218	0.51222	-5.07463	BTAF1
ENSG00000095574	0.688009	3.38509	1.46539	0.149082	0.518828	-5.05484	IKZF5
ENSG00000095585	-1.24464	1.72041	-1.94541	0.0573654	0.359717	-4.21732	BLNK
ENSG00000095587	0.277172	1.43889	0.80175	0.426496	0.760551	-5.61209	TLL2
ENSG00000095596	-1.1261	-1.54716	-1.79674	0.0784257	0.406712	-4.33745	CYP26A1
ENSG00000095637	0.190675	1.72575	0.53601	0.594331	0.851991	-5.8013	SORBS1
ENSG00000095739	-0.854468	-0.454665	-1.56693	0.123445	0.484953	-4.69761	BAMBI
ENSG00000095752	-0.248177	-0.40393	-0.490321	0.626054	0.866696	-5.69554	IL11
ENSG00000095787	0.441998	7.80289	1.81747	0.0751478	0.39897	-4.59008	WAC
ENSG00000095794	0.186955	7.75288	0.469352	0.640861	0.873853	-6.03909	CREM
ENSG00000095906	-0.379379	2.53839	-0.804806	0.424747	0.759442	-5.70442	NUBP2
ENSG00000095932	-0.717342	-0.81515	-1.32209	0.192163	0.567857	-4.99993	SMIM24
ENSG00000095951	0.383147	7.44232	1.26024	0.213439	0.587623	-5.39122	HIVEP1
ENSG00000095970	-0.718475	2.49798	-1.02696	0.309387	0.677823	-5.51582	TREM2
ENSG00000096006	1.18975	0.0654695	1.58382	0.119548	0.479999	-4.69904	CRISP3
ENSG00000096060	1.07682	5.86512	2.49921	0.0157802	0.204558	-3.29165	FKBP5
ENSG00000096063	0.670803	7.43438	1.87659	0.0664235	0.381584	-4.49752	SRPK1
ENSG00000096070	0.063827	5.0022	0.170059	0.865651	0.960358	-6.14174	BRPF3
ENSG00000096080	0.791913	2.23655	1.44766	0.15396	0.525053	-4.99393	MRPS18A
ENSG00000096088	0.426949	0.936702	0.78955	0.433524	0.76605	-5.58853	PGC
ENSG00000096092	-0.560588	-0.584773	-0.977753	0.33291	0.697599	-5.37071	TMEM14A
ENSG00000096093	0.11233	7.65467	0.225044	0.822863	0.944937	-6.12533	EFHC1
ENSG00000096384	-0.506725	6.95239	-1.17713	0.244725	0.621296	-5.49554	HSP90AB1
ENSG00000096401	0.482967	3.23568	1.91082	0.061777	0.369773	-4.36043	CDC5L
ENSG00000096433	-0.991576	1.04024	-2.15908	0.0356735	0.29469	-3.7998	ITPR3
ENSG00000096654	-0.397437	-0.20491	-0.961939	0.340715	0.704151	-5.39627	ZNF184
ENSG00000096696	-1.39783	2.72557	-3.65351	0.000620293	0.0584975	-0.381332	DSP
ENSG00000096717	0.770592	5.07884	2.14798	0.0365914	0.299481	-4.00173	SIRT1
ENSG00000096746	0.789454	6.19973	2.34808	0.0228723	0.243896	-3.61549	HNRNPH3
ENSG00000096872	-0.386096	3.35054	-1.07657	0.286844	0.658207	-5.5234	IFT74
ENSG00000096968	0.374052	5.16196	1.11473	0.270301	0.643524	-5.55499	JAK2
ENSG00000096996	0.129555	3.7369	0.419673	0.676525	0.888999	-6.00984	IL12RB1
ENSG00000097007	-0.113684	2.53163	-0.265237	0.791918	0.935817	-5.97566	ABL1
ENSG00000097021	-0.422695	0.594189	-0.784813	0.43627	0.767544	-5.57212	ACOT7
ENSG00000097033	0.8091	6.7124	1.92802	0.0595482	0.363999	-4.4152	SH3GLB1
ENSG00000097046	0.0677428	-0.0899267	0.108263	0.914221	0.973998	-5.81335	CDC7
ENSG00000097096	-0.706264	-0.133288	-1.8563	0.0693158	0.387699	-4.27307	SYDE2
ENSG00000099139	-1.29936	7.08409	-1.30647	0.197379	0.571913	-5.33855	PCSK5
ENSG00000099194	-0.233753	3.1331	-0.46052	0.647142	0.876921	-5.95798	SCD
ENSG00000099203	0.126574	2.98779	0.280737	0.780072	0.931358	-6.00252	TMED1
ENSG00000099204	-0.965439	3.96191	-2.30424	0.0254062	0.256024	-3.67126	ABLIM1
ENSG00000099219	-0.24213	2.26188	-0.750086	0.456722	0.779736	-5.71994	ERMP1
ENSG00000099246	0.952766	6.2728	3.17106	0.00259615	0.0999175	-1.7128	RAB18
ENSG00000099250	-0.265223	4.79279	-0.769545	0.445195	0.772944	-5.86341	NRP1
ENSG00000099260	-0.210497	0.832141	-0.488363	0.627431	0.867356	-5.76065	PALMD
ENSG00000099282	-2.03389	1.52088	-3.21587	0.00228283	0.0962138	-1.5026	TSPAN15
ENSG00000099284	-0.0803004	0.177227	-0.173723	0.862786	0.959727	-5.81828	MACROH2A2
ENSG00000099290	0.792009	6.33229	2.36001	0.0222231	0.24091	-3.59464	WASHC2A
ENSG00000099308	0.743377	5.79976	1.68038	0.0991287	0.445753	-4.82407	MAST3
ENSG00000099326	-0.288637	2.90095	-0.832105	0.409311	0.751172	-5.7097	MZF1
ENSG00000099330	-0.275674	2.7489	-0.760364	0.450612	0.776499	-5.7525	OCEL1
ENSG00000099331	0.260914	7.75517	0.902703	0.371017	0.724795	-5.75366	MYO9B
ENSG00000099337	-0.0596414	5.20764	-0.176441	0.860661	0.959108	-6.14617	KCNK6
ENSG00000099338	-0.0337069	3.24375	-0.0865545	0.931372	0.97927	-6.0601	CATSPERG
ENSG00000099341	0.491305	5.21445	1.60151	0.115571	0.47471	-4.93693	PSMD8
ENSG00000099364	0.0418619	2.41317	0.10045	0.920389	0.976533	-5.99139	FBXL19
ENSG00000099365	1.0404	2.50879	2.39495	0.0204152	0.23134	-3.40281	STX1B
ENSG00000099377	0.360789	4.15513	1.04159	0.30262	0.672622	-5.59561	HSD3B7
ENSG00000099381	0.0781662	2.06007	0.18685	0.852535	0.956144	-5.9517	SETD1A
ENSG00000099385	0.572079	3.9456	1.88561	0.0651706	0.378081	-4.43911	BCL7C
ENSG00000099617	-0.109626	-0.966554	-0.179285	0.858439	0.958778	-5.77364	EFNA2
ENSG00000099622	-0.393958	5.72244	-1.29751	0.200419	0.574712	-5.35939	CIRBP
ENSG00000099624	-0.303579	3.62322	-0.79125	0.43254	0.765306	-5.79142	ATP5F1D
ENSG00000099625	-0.426223	-1.17982	-0.90141	0.371697	0.725097	-5.41151	CBARP
ENSG00000099715	0.267588	-1.10712	0.614137	0.541913	0.827558	-5.61135	PCDH11Y
ENSG00000099725	-0.698788	3.30756	-1.17928	0.243876	0.620682	-5.41312	PRKY
ENSG00000099769	0.429553	-1.40526	0.76448	0.448178	0.77447	-5.50881	IGFALS
ENSG00000099783	0.152393	6.86509	0.607673	0.546158	0.829585	-5.98311	HNRNPM
ENSG00000099785	0.0191923	4.21471	0.0660408	0.947609	0.984729	-6.12376	MARCHF2
ENSG00000099795	-0.356148	2.83274	-0.695997	0.489658	0.799792	-5.80619	NDUFB7
ENSG00000099797	-0.507547	5.61967	-1.4066	0.16574	0.541569	-5.22301	TECR
ENSG00000099800	0.59716	1.0798	1.05956	0.294442	0.665006	-5.36238	TIMM13
ENSG00000099804	0.0975467	4.20831	0.184882	0.854071	0.956949	-6.10298	CDC34
ENSG00000099810	-0.0696649	5.07603	-0.222054	0.825178	0.945708	-6.13456	MTAP
ENSG00000099812	-1.86092	1.72163	-3.44177	0.00117723	0.0777143	-0.928561	MISP
ENSG00000099814	-2.15148	0.838901	-4.40839	5.5344886782852e-05	0.0267898	1.74963	CEP170B
ENSG00000099817	-0.191868	4.52091	-0.496378	0.621806	0.865446	-6.02078	POLR2E
ENSG00000099821	-0.744298	1.8356	-1.90902	0.0620139	0.370137	-4.28486	POLRMT
ENSG00000099834	0.00803166	0.913015	0.0149067	0.988166	0.995582	-5.87946	CDHR5
ENSG00000099840	-0.113443	0.813383	-0.248364	0.804871	0.938311	-5.84873	IZUMO4
ENSG00000099849	-1.15598	0.798384	-1.87744	0.0663043	0.381302	-4.28114	RASSF7
ENSG00000099860	0.401963	7.80081	0.786065	0.435543	0.767126	-5.84415	GADD45B
ENSG00000099864	-0.377778	0.718123	-0.799227	0.427944	0.761677	-5.56715	PALM
ENSG00000099866	-0.378068	-0.76236	-0.648579	0.519582	0.81552	-5.60155	MADCAM1
ENSG00000099875	0.184577	6.66254	0.376497	0.708142	0.901809	-6.0936	MKNK2
ENSG00000099889	-0.706312	0.799843	-1.11701	0.269335	0.6429	-5.29548	ARVCF
ENSG00000099899	-0.479817	3.51964	-0.901152	0.371833	0.725107	-5.69906	TRMT2A
ENSG00000099901	-0.688848	3.9186	-1.88737	0.0649297	0.377832	-4.44827	RANBP1
ENSG00000099904	-0.675175	2.29097	-1.49329	0.141654	0.51051	-4.95168	ZDHHC8
ENSG00000099910	0.373115	4.94044	1.09858	0.277222	0.649866	-5.56751	KLHL22
ENSG00000099917	-0.119535	6.79021	-0.519435	0.605752	0.858632	-6.03389	MED15
ENSG00000099937	0.617047	1.45975	1.56947	0.122852	0.483599	-4.77704	SERPIND1
ENSG00000099940	0.548349	3.89276	2.16138	0.0354854	0.293633	-3.93992	SNAP29
ENSG00000099942	0.698243	3.65104	2.40955	0.0196997	0.22836	-3.43112	CRKL
ENSG00000099949	0.00832024	4.02669	0.0291934	0.976827	0.992526	-6.11426	LZTR1
ENSG00000099953	0.157108	-1.63114	0.370161	0.712828	0.903416	-5.71001	MMP11
ENSG00000099954	0.127385	0.0839586	0.215106	0.830561	0.947793	-5.80433	CECR2
ENSG00000099956	0.156191	5.4474	0.532066	0.59704	0.853923	-6.02418	SMARCB1
ENSG00000099957	0.332795	0.585293	0.560118	0.577903	0.844621	-5.70832	P2RX6
ENSG00000099958	-0.377811	-0.175055	-0.599247	0.551717	0.832773	-5.66134	DERL3
ENSG00000099968	-0.263632	4.87051	-0.943576	0.349929	0.709686	-5.72269	BCL2L13
ENSG00000099974	1.21218	2.03549	2.70944	0.0092097	0.166029	-2.70544	DDTL
ENSG00000099977	0.0217806	3.82218	0.047684	0.962158	0.987714	-6.09828	DDT
ENSG00000099985	0.66467	7.64514	0.908066	0.368205	0.723161	-5.74899	OSM
ENSG00000099991	-0.965686	4.25543	-2.88775	0.00572166	0.136276	-2.39577	CABIN1
ENSG00000099992	0.352865	3.91584	1.05883	0.294773	0.665244	-5.56113	TBC1D10A
ENSG00000099994	-0.391103	-1.52234	-1.03254	0.306795	0.675592	-5.28962	SUSD2
ENSG00000099995	-0.127277	6.43755	-0.296721	0.76791	0.926412	-6.12263	SF3A1
ENSG00000099998	0.284377	2.8723	0.762036	0.449623	0.775433	-5.7554	GGT5
ENSG00000099999	0.316614	2.09529	0.818914	0.416727	0.754846	-5.64883	RNF215
ENSG00000100003	-1.71999	1.45016	-3.47954	0.00105151	0.0745889	-0.826499	SEC14L2
ENSG00000100012	-0.203904	0.175987	-0.444173	0.658836	0.882289	-5.73932	SEC14L3
ENSG00000100014	0.279096	3.7685	0.754638	0.45401	0.778146	-5.82075	SPECC1L
ENSG00000100023	-0.996269	3.99755	-2.59752	0.0123061	0.184923	-3.0557	PPIL2
ENSG00000100024	1.31678	5.70979	2.37221	0.0215761	0.237686	-3.55715	UPB1
ENSG00000100027	0.0108925	0.865939	0.0216622	0.982804	0.99381	-5.87303	YPEL1
ENSG00000100028	-0.136506	4.1485	-0.408847	0.6844	0.891781	-6.04366	SNRPD3
ENSG00000100029	-0.998636	3.47385	-2.51785	0.0150601	0.202393	-3.20828	PES1
ENSG00000100030	0.542527	5.72544	1.4337	0.157889	0.530191	-5.17638	MAPK1
ENSG00000100031	0.548086	4.95719	1.24982	0.217191	0.591664	-5.39965	GGT1
ENSG00000100033	-2.01129	1.34081	-4.24799	9.39009690653212e-05	0.0306399	1.2964	PRODH
ENSG00000100034	0.117452	5.65641	0.27521	0.784291	0.932042	-6.13111	PPM1F
ENSG00000100036	0.150981	1.27061	0.364395	0.717102	0.905465	-5.83964	SLC35E4
ENSG00000100038	0.37304	2.70798	1.07087	0.289378	0.660062	-5.47381	TOP3B
ENSG00000100055	-0.159668	8.15208	-0.37595	0.708547	0.901886	-6.06748	CYTH4
ENSG00000100056	0.290195	1.52353	0.874787	0.385877	0.734227	-5.56096	ESS2
ENSG00000100060	0.46818	3.60155	1.04702	0.300131	0.671499	-5.55686	MFNG
ENSG00000100065	0.819693	6.00082	1.36276	0.179073	0.554781	-5.27778	CARD10
ENSG00000100068	0.615658	2.44636	1.5757	0.12141	0.482533	-4.83399	LRP5L
ENSG00000100075	-0.748458	2.19438	-2.08523	0.0421803	0.318893	-3.99844	SLC25A1
ENSG00000100077	0.855946	3.36173	2.56197	0.0134725	0.193608	-3.09345	GRK3
ENSG00000100079	-0.840085	-0.127612	-1.18928	0.239954	0.615832	-5.17476	LGALS2
ENSG00000100083	-0.214391	7.05936	-0.718406	0.475855	0.790909	-5.91137	GGA1
ENSG00000100084	0.5453	2.59462	1.9158	0.0611242	0.368802	-4.31022	HIRA
[truncated: 14,316 more rows]

## Sheet: SuppData6
pathway	pval	padj	log2err	ES	NES	size	leadingEdge
HALLMARK_ADIPOGENESIS	0.902017	1	0.067676	0.165887	0.83986	196	ENSG00000100612 ENSG00000213341 ENSG00000114480 ENSG00000091140 ENSG00000138764 ENSG00000117118 ENSG00000241399 ENSG00000165672 ENSG00000109519 ENSG00000138757 ENSG00000133318 ENSG00000135018 ENSG00000027697 ENSG00000069849 ENSG00000184076 ENSG00000135424 ENSG00000042445 ENSG00000187498 ENSG00000177156 ENSG00000248098 ENSG00000147872 ENSG00000165678 ENSG00000138073 ENSG00000121691 ENSG00000079739…
HALLMARK_ALLOGRAFT_REJECTION	6.93E-05	0.000432968	0.538434	0.332831	1.67292	187	ENSG00000113532 ENSG00000026103 ENSG00000174842 ENSG00000160654 ENSG00000166501 ENSG00000178562 ENSG00000054219 ENSG00000198821 ENSG00000172349 ENSG00000140749 ENSG00000142867 ENSG00000163823 ENSG00000100365 ENSG00000027697 ENSG00000171150 ENSG00000204632 ENSG00000163083 ENSG00000005844 ENSG00000196776 ENSG00000159128 ENSG00000227507 ENSG00000135341 ENSG00000100644 ENSG00000174130 ENSG00000117560…
HALLMARK_ANDROGEN_RESPONSE	0.0203338	0.0677793	0.352488	-0.316408	-1.36735	100	ENSG00000184012 ENSG00000184254 ENSG00000110092 ENSG00000109452 ENSG00000170421 ENSG00000138696 ENSG00000171345 ENSG00000070778 ENSG00000198648 ENSG00000140263 ENSG00000116133 ENSG00000166451 ENSG00000124225 ENSG00000131016 ENSG00000076554 ENSG00000164116 ENSG00000117143 ENSG00000160862 ENSG00000081377 ENSG00000103942 ENSG00000124664 ENSG00000135525 ENSG00000138448 ENSG00000140526 ENSG00000052749…
HALLMARK_ANGIOGENESIS	0.16	0.292606	0.143759	-0.38722	-1.2581	27	ENSG00000169398 ENSG00000184916 ENSG00000163430 ENSG00000160293 ENSG00000146072 ENSG00000077782 ENSG00000142192
HALLMARK_APICAL_JUNCTION	3.09E-11	5.15E-10	0.851339	-0.479168	-2.25723	179	ENSG00000156453 ENSG00000141738 ENSG00000104067 ENSG00000050405 ENSG00000198561 ENSG00000169398 ENSG00000084636 ENSG00000173801 ENSG00000039068 ENSG00000146648 ENSG00000120896 ENSG00000110492 ENSG00000149573 ENSG00000110400 ENSG00000130545 ENSG00000171119 ENSG00000143217 ENSG00000189143 ENSG00000197702 ENSG00000138796 ENSG00000008710 ENSG00000005884 ENSG00000169992 ENSG00000117461 ENSG00000053747…
HALLMARK_APICAL_SURFACE	0.108434	0.258176	0.176694	-0.374078	-1.3264	38	ENSG00000169174 ENSG00000006210 ENSG00000184349 ENSG00000142192 ENSG00000058453 ENSG00000106211 ENSG00000146950 ENSG00000198569 ENSG00000169129 ENSG00000105929 ENSG00000081923 ENSG00000196411
HALLMARK_APOPTOSIS	0.923438	1	0.0380056	-0.169575	-0.781134	152	ENSG00000169398 ENSG00000110092 ENSG00000166483 ENSG00000141736 ENSG00000111057 ENSG00000160789 ENSG00000147155 ENSG00000092969 ENSG00000120885 ENSG00000134531 ENSG00000162772 ENSG00000170430 ENSG00000142192 ENSG00000106211 ENSG00000135046 ENSG00000153094 ENSG00000065361 ENSG00000110514 ENSG00000197694
HALLMARK_BILE_ACID_METABOLISM	0.0498339	0.138427	0.261664	-0.307372	-1.33005	102	ENSG00000165092 ENSG00000148832 ENSG00000176894 ENSG00000169083 ENSG00000211452 ENSG00000088002 ENSG00000137936 ENSG00000140284 ENSG00000151623 ENSG00000116133 ENSG00000115112 ENSG00000107537 ENSG00000129151 ENSG00000198691 ENSG00000167972 ENSG00000154265 ENSG00000170482 ENSG00000012504 ENSG00000069869 ENSG00000203857 ENSG00000124587
HALLMARK_CHOLESTEROL_HOMEOSTASIS	0.16113	0.292606	0.1396	-0.292607	-1.2	73	ENSG00000147676 ENSG00000116285 ENSG00000147155 ENSG00000120885 ENSG00000162772 ENSG00000130164 ENSG00000149809 ENSG00000079459 ENSG00000169710 ENSG00000012171 ENSG00000010278 ENSG00000175445 ENSG00000213366 ENSG00000164687 ENSG00000100600 ENSG00000185813 ENSG00000160752 ENSG00000113161 ENSG00000169919 ENSG00000170017 ENSG00000001630 ENSG00000164294 ENSG00000147383 ENSG00000006327 ENSG00000172893…
HALLMARK_COAGULATION	0.00149091	0.00745457	0.45506	-0.356627	-1.58344	120	ENSG00000182809 ENSG00000150687 ENSG00000000971 ENSG00000172380 ENSG00000102996 ENSG00000129455 ENSG00000243649 ENSG00000162909 ENSG00000149260 ENSG00000176919 ENSG00000164171 ENSG00000120885 ENSG00000173531 ENSG00000123384 ENSG00000276023 ENSG00000102226 ENSG00000135046 ENSG00000105707 ENSG00000149131 ENSG00000117525 ENSG00000115414 ENSG00000168487 ENSG00000205403 ENSG00000168306 ENSG00000159176…
HALLMARK_COMPLEMENT	0.452514	0.646449	0.103958	0.197447	0.998454	191	ENSG00000163221 ENSG00000148516 ENSG00000183155 ENSG00000012223 ENSG00000175073 ENSG00000197045 ENSG00000105851 ENSG00000065135 ENSG00000240065 ENSG00000158825 ENSG00000121879 ENSG00000198734 ENSG00000164305 ENSG00000137757 ENSG00000186469 ENSG00000167083 ENSG00000005893 ENSG00000158869 ENSG00000116711 ENSG00000137509 ENSG00000163220 ENSG00000102245 ENSG00000149923 ENSG00000137714 ENSG00000068796…
HALLMARK_DNA_REPAIR	0.808989	0.986572	0.0718276	0.176323	0.861287	149	ENSG00000185608 ENSG00000197780 ENSG00000213246 ENSG00000158825 ENSG00000114784 ENSG00000183336 ENSG00000101654 ENSG00000125351 ENSG00000048392 ENSG00000086598 ENSG00000172409 ENSG00000147853 ENSG00000049167 ENSG00000273841 ENSG00000165704 ENSG00000120656 ENSG00000166337 ENSG00000166900 ENSG00000196839 ENSG00000129562 ENSG00000121851 ENSG00000137575 ENSG00000143158 ENSG00000170734 ENSG00000117748…
HALLMARK_E2F_TARGETS	0.946746	1	0.0665892	0.163231	0.824285	199	ENSG00000111276 ENSG00000087586 ENSG00000164104 ENSG00000104320 ENSG00000108055 ENSG00000118007 ENSG00000136273 ENSG00000164754 ENSG00000076003 ENSG00000100941 ENSG00000164611 ENSG00000024526 ENSG00000170836 ENSG00000156136 ENSG00000100526 ENSG00000162607 ENSG00000074266 ENSG00000083642 ENSG00000128050 ENSG00000124789 ENSG00000113368 ENSG00000138778 ENSG00000136450 ENSG00000075131 ENSG00000086827…
HALLMARK_EPITHELIAL_MESENCHYMAL_TRANSITION	1.10E-06	1.37E-05	0.643552	-0.407664	-1.90446	169	ENSG00000063660 ENSG00000115884 ENSG00000142871 ENSG00000146674 ENSG00000084636 ENSG00000115457 ENSG00000107984 ENSG00000151914 ENSG00000163430 ENSG00000082781 ENSG00000148848 ENSG00000070404 ENSG00000118523 ENSG00000053747 ENSG00000152377 ENSG00000164171 ENSG00000058085 ENSG00000101335 ENSG00000124225 ENSG00000135318 ENSG00000130821 ENSG00000166508 ENSG00000140416 ENSG00000113657 ENSG00000123384…
HALLMARK_ESTROGEN_RESPONSE_EARLY	5.78E-12	2.89E-10	0.887075	-0.480152	-2.27915	187	ENSG00000115648 ENSG00000111319 ENSG00000113645 ENSG00000150687 ENSG00000105289 ENSG00000166833 ENSG00000110092 ENSG00000132382 ENSG00000159166 ENSG00000103067 ENSG00000100003 ENSG00000003989 ENSG00000125850 ENSG00000170421 ENSG00000138119 ENSG00000111057 ENSG00000171346 ENSG00000124839 ENSG00000106688 ENSG00000165272 ENSG00000171345 ENSG00000163435 ENSG00000169083 ENSG00000152137 ENSG00000158747…
HALLMARK_ESTROGEN_RESPONSE_LATE	2.28E-11	5.15E-10	0.863415	-0.470146	-2.2256	185	ENSG00000111319 ENSG00000150687 ENSG00000198722 ENSG00000105289 ENSG00000110092 ENSG00000137699 ENSG00000151208 ENSG00000130707 ENSG00000166165 ENSG00000039068 ENSG00000125850 ENSG00000164050 ENSG00000138119 ENSG00000110492 ENSG00000171345 ENSG00000184363 ENSG00000152137 ENSG00000158747 ENSG00000073350 ENSG00000109814 ENSG00000068078 ENSG00000171401 ENSG00000168453 ENSG00000149418 ENSG00000088002…
HALLMARK_FATTY_ACID_METABOLISM	0.4875	0.677083	0.0678338	-0.21422	-0.986789	152	ENSG00000165092 ENSG00000138696 ENSG00000065057 ENSG00000109814 ENSG00000138796 ENSG00000115255 ENSG00000143819 ENSG00000108602 ENSG00000116133 ENSG00000144724 ENSG00000151790 ENSG00000105679 ENSG00000105607 ENSG00000248144 ENSG00000188690 ENSG00000167969 ENSG00000196344 ENSG00000167588 ENSG00000095321 ENSG00000159231 ENSG00000159228 ENSG00000108515 ENSG00000165269 ENSG00000109576 ENSG00000189221…
HALLMARK_G2M_CHECKPOINT	0.0332223	0.101249	0.321776	0.239142	1.20736	194	ENSG00000080839 ENSG00000138160 ENSG00000111276 ENSG00000006634 ENSG00000087586 ENSG00000119318 ENSG00000186625 ENSG00000118007 ENSG00000117505 ENSG00000136273 ENSG00000032219 ENSG00000164754 ENSG00000076003 ENSG00000164611 ENSG00000198176 ENSG00000134250 ENSG00000100084 ENSG00000100526 ENSG00000100644 ENSG00000094804 ENSG00000083896 ENSG00000112242 ENSG00000083642 ENSG00000163808 ENSG00000143033…
HALLMARK_GLYCOLYSIS	0.12766	0.277521	0.151149	-0.250528	-1.19057	188	ENSG00000063660 ENSG00000115884 ENSG00000138271 ENSG00000146674 ENSG00000171004 ENSG00000188157 ENSG00000179913 ENSG00000146648 ENSG00000135775 ENSG00000163435 ENSG00000128039 ENSG00000183196 ENSG00000125398 ENSG00000149260 ENSG00000151348 ENSG00000183048 ENSG00000129521 ENSG00000137700 ENSG00000135318 ENSG00000105679 ENSG00000105976 ENSG00000123989 ENSG00000159921 ENSG00000104695 ENSG00000120708…
HALLMARK_HEDGEHOG_SIGNALING	0.0175182	0.0625649	0.352488	-0.460748	-1.55526	31	ENSG00000118257 ENSG00000126016 ENSG00000075275 ENSG00000205336 ENSG00000187122 ENSG00000092964 ENSG00000182168 ENSG00000087085 ENSG00000198910 ENSG00000185920 ENSG00000196781 ENSG00000105810 ENSG00000140332 ENSG00000099250 ENSG00000100345 ENSG00000079482 ENSG00000147852 ENSG00000091129 ENSG00000164683 ENSG00000139970 ENSG00000072832
HALLMARK_HEME_METABOLISM	0.101449	0.253623	0.24134	0.237218	1.19234	187	ENSG00000023909 ENSG00000024862 ENSG00000109854 ENSG00000130830 ENSG00000172331 ENSG00000115317 ENSG00000043093 ENSG00000065970 ENSG00000118777 ENSG00000123405 ENSG00000163655 ENSG00000005893 ENSG00000133606 ENSG00000112146 ENSG00000170385 ENSG00000151012 ENSG00000100354 ENSG00000132819 ENSG00000187266 ENSG00000006459 ENSG00000151414 ENSG00000104765 ENSG00000105371 ENSG00000013583 ENSG00000121691…
HALLMARK_HYPOXIA	0.145482	0.290965	0.141225	-0.246478	-1.16413	182	ENSG00000063660 ENSG00000081277 ENSG00000142871 ENSG00000119699 ENSG00000049759 ENSG00000146674 ENSG00000146648 ENSG00000116285 ENSG00000169242 ENSG00000118523 ENSG00000088002 ENSG00000170955 ENSG00000047457 ENSG00000182718 ENSG00000137700 ENSG00000131016 ENSG00000105679 ENSG00000134769 ENSG00000156515 ENSG00000076554 ENSG00000100075 ENSG00000105135 ENSG00000162772 ENSG00000002587 ENSG00000108039…
HALLMARK_IL2_STAT5_SIGNALING	0.0163162	0.0625649	0.352488	0.252182	1.2732	194	ENSG00000077984 ENSG00000158985 ENSG00000006576 ENSG00000183813 ENSG00000155744 ENSG00000110063 ENSG00000025039 ENSG00000049249 ENSG00000164220 ENSG00000117091 ENSG00000165030 ENSG00000198369 ENSG00000171867 ENSG00000164305 ENSG00000120949 ENSG00000123685 ENSG00000122884 ENSG00000163600 ENSG00000132718 ENSG00000135074 ENSG00000148834 ENSG00000123901 ENSG00000027697 ENSG00000143190 ENSG00000125384…
HALLMARK_IL6_JAK_STAT3_SIGNALING	0.0344245	0.101249	0.321776	0.30794	1.35467	82	ENSG00000142166 ENSG00000026103 ENSG00000110395 ENSG00000115594 ENSG00000135503 ENSG00000115145 ENSG00000163823 ENSG00000027697 ENSG00000243646 ENSG00000159128 ENSG00000227507 ENSG00000185291 ENSG00000177663 ENSG00000100292 ENSG00000115604 ENSG00000108688 ENSG00000143575 ENSG00000137462 ENSG00000105329 ENSG00000147168 ENSG00000030110 ENSG00000115590 ENSG00000139269 ENSG00000056736 ENSG00000115232…
HALLMARK_INFLAMMATORY_RESPONSE	0.125348	0.277521	0.2114	0.230323	1.16595	190	ENSG00000142166 ENSG00000078401 ENSG00000181634 ENSG00000065135 ENSG00000115594 ENSG00000049249 ENSG00000117091 ENSG00000135503 ENSG00000123610 ENSG00000125384 ENSG00000159128 ENSG00000100644 ENSG00000188404 ENSG00000070961 ENSG00000115009 ENSG00000134070 ENSG00000054523 ENSG00000143333 ENSG00000169429 ENSG00000105371 ENSG00000226979 ENSG00000137860 ENSG00000136634 ENSG00000115604 ENSG00000163421…
HALLMARK_INTERFERON_ALPHA_RESPONSE	0.577049	0.755853	0.0619763	-0.218459	-0.939314	97	ENSG00000108679 ENSG00000137200 ENSG00000160932 ENSG00000170581 ENSG00000089127 ENSG00000169248 ENSG00000019582 ENSG00000169245 ENSG00000155363 ENSG00000108771 ENSG00000165949 ENSG00000138642 ENSG00000111912 ENSG00000141971 ENSG00000164136 ENSG00000157601 ENSG00000182179 ENSG00000002549 ENSG00000172183 ENSG00000162654 ENSG00000184979 ENSG00000135148 ENSG00000130589 ENSG00000112773 ENSG00000100911…
HALLMARK_INTERFERON_GAMMA_RESPONSE	1	1	0.0325058	-0.118541	-0.567516	198	ENSG00000000971 ENSG00000243649 ENSG00000108679 ENSG00000137200 ENSG00000158321 ENSG00000160932 ENSG00000170581 ENSG00000169248 ENSG00000111335 ENSG00000019582 ENSG00000169245 ENSG00000183486 ENSG00000108771 ENSG00000175354 ENSG00000149131 ENSG00000165949 ENSG00000111331 ENSG00000132530 ENSG00000138642 ENSG00000173821 ENSG00000196735 ENSG00000138755 ENSG00000134470 ENSG00000164136 ENSG00000165806…
HALLMARK_KRAS_SIGNALING_DN	3.22E-05	0.000230264	0.557332	-0.38912	-1.78911	149	ENSG00000170477 ENSG00000100033 ENSG00000081277 ENSG00000173898 ENSG00000129991 ENSG00000128408 ENSG00000186081 ENSG00000170412 ENSG00000171346 ENSG00000115457 ENSG00000138696 ENSG00000149021 ENSG00000116039 ENSG00000135773 ENSG00000129455 ENSG00000151690 ENSG00000151090 ENSG00000068078 ENSG00000171401 ENSG00000125648 ENSG00000092969 ENSG00000143126 ENSG00000005882 ENSG00000115112 ENSG00000173581…
HALLMARK_KRAS_SIGNALING_UP	0.163859	0.292606	0.132147	-0.245209	-1.15565	180	ENSG00000000971 ENSG00000184254 ENSG00000146674 ENSG00000173801 ENSG00000162896 ENSG00000149573 ENSG00000117472 ENSG00000006611 ENSG00000132640 ENSG00000048052 ENSG00000262655 ENSG00000144063 ENSG00000131620 ENSG00000243649 ENSG00000133216 ENSG00000125398 ENSG00000167191 ENSG00000164171 ENSG00000134531 ENSG00000152061 ENSG00000073849 ENSG00000131016 ENSG00000106537 ENSG00000100558 ENSG00000141570…
HALLMARK_MITOTIC_SPINDLE	0.197289	0.328815	0.117766	-0.23596	-1.13063	199	ENSG00000050820 ENSG00000101871 ENSG00000154556 ENSG00000157483 ENSG00000129116 ENSG00000151914 ENSG00000137497 ENSG00000128283 ENSG00000075391 ENSG00000085733 ENSG00000126001 ENSG00000196914 ENSG00000173848 ENSG00000143776 ENSG00000205726 ENSG00000198087 ENSG00000116127 ENSG00000100852 ENSG00000156299 ENSG00000171992 ENSG00000170776 ENSG00000170037 ENSG00000197102 ENSG00000179604 ENSG00000130640…
HALLMARK_MTORC1_SIGNALING	0.286982	0.434822	0.1396	0.208669	1.05374	199	ENSG00000127824 ENSG00000114480 ENSG00000087586 ENSG00000100554 ENSG00000228716 ENSG00000143622 ENSG00000101255 ENSG00000159199 ENSG00000165030 ENSG00000162433 ENSG00000135269 ENSG00000122884 ENSG00000152256 ENSG00000041357 ENSG00000159167 ENSG00000163655 ENSG00000151012 ENSG00000115541 ENSG00000059804 ENSG00000197930 ENSG00000120686 ENSG00000131467 ENSG00000113328 ENSG00000165704 ENSG00000104687…
HALLMARK_MYC_TARGETS_V1	0.91654	1	0.0369933	-0.169451	-0.811432	200	ENSG00000119335 ENSG00000106628 ENSG00000166226 ENSG00000104738 ENSG00000189091 ENSG00000135486 ENSG00000127022 ENSG00000166508 ENSG00000204628 ENSG00000103342 ENSG00000214026 ENSG00000099901 ENSG00000101361 ENSG00000136997 ENSG00000171793 ENSG00000143727 ENSG00000205937 ENSG00000181163 ENSG00000196305 ENSG00000138385 ENSG00000115241 ENSG00000143436 ENSG00000070756 ENSG00000213585 ENSG00000135624…
HALLMARK_MYC_TARGETS_V2	0.00694005	0.0315457	0.407018	-0.397752	-1.56282	58	ENSG00000132382 ENSG00000148840 ENSG00000104738 ENSG00000140263 ENSG00000100029 ENSG00000070814 ENSG00000101361 ENSG00000142731 ENSG00000174669 ENSG00000136997 ENSG00000136718 ENSG00000181163 ENSG00000001497 ENSG00000179115 ENSG00000179958 ENSG00000130810 ENSG00000167085 ENSG00000142733 ENSG00000166851 ENSG00000135446 ENSG00000052749 ENSG00000088205 ENSG00000170515 ENSG00000166197 ENSG00000105447
HALLMARK_MYOGENESIS	9.48E-06	7.90E-05	0.593325	-0.389393	-1.80645	163	ENSG00000018408 ENSG00000166833 ENSG00000196576 ENSG00000146674 ENSG00000166165 ENSG00000188157 ENSG00000188130 ENSG00000120896 ENSG00000082781 ENSG00000148848 ENSG00000152137 ENSG00000117519 ENSG00000197905 ENSG00000106992 ENSG00000197879 ENSG00000166444 ENSG00000120885 ENSG00000099204 ENSG00000182580 ENSG00000168398 ENSG00000130821 ENSG00000134769 ENSG00000134363 ENSG00000134324 ENSG00000142192…
HALLMARK_NOTCH_SIGNALING	0.52	0.702703	0.0699459	-0.288877	-0.960815	30	ENSG00000110092 ENSG00000108773 ENSG00000091073 ENSG00000110042 ENSG00000074181 ENSG00000137486 ENSG00000155760 ENSG00000205155 ENSG00000114315 ENSG00000143801 ENSG00000148737 ENSG00000157240
HALLMARK_OXIDATIVE_PHOSPHORYLATION	0.00761524	0.0317302	0.407018	0.279736	1.41221	198	ENSG00000155097 ENSG00000169021 ENSG00000183648 ENSG00000091140 ENSG00000117118 ENSG00000125356 ENSG00000100554 ENSG00000165672 ENSG00000116459 ENSG00000126858 ENSG00000109519 ENSG00000159199 ENSG00000128626 ENSG00000136003 ENSG00000115317 ENSG00000136888 ENSG00000140740 ENSG00000184076 ENSG00000023330 ENSG00000042445 ENSG00000156467 ENSG00000110435 ENSG00000065518 ENSG00000248098 ENSG00000109390…
HALLMARK_P53_PATHWAY	0.324695	0.477493	0.0878313	-0.221183	-1.0555	195	ENSG00000115884 ENSG00000206075 ENSG00000196576 ENSG00000169908 ENSG00000177106 ENSG00000142627 ENSG00000184916 ENSG00000128422 ENSG00000147889 ENSG00000137975 ENSG00000129455 ENSG00000106992 ENSG00000149418 ENSG00000143819 ENSG00000175793 ENSG00000112378 ENSG00000123124 ENSG00000204628 ENSG00000162772 ENSG00000125657 ENSG00000142192 ENSG00000166592 ENSG00000176153 ENSG00000175866 ENSG00000147883…
HALLMARK_PANCREAS_BETA_CELLS	0.851064	1	0.0609039	0.223025	0.741898	24	ENSG00000077279 ENSG00000125851 ENSG00000114902 ENSG00000204103 ENSG00000100604 ENSG00000140612 ENSG00000162992 ENSG00000140319 ENSG00000144867 ENSG00000077264 ENSG00000197635 ENSG00000150907
HALLMARK_PEROXISOME	0.617162	0.771452	0.0590955	-0.215355	-0.922435	96	ENSG00000165092 ENSG00000149021 ENSG00000211452 ENSG00000088002 ENSG00000140284 ENSG00000116133 ENSG00000132535 ENSG00000139197 ENSG00000095321 ENSG00000171793 ENSG00000114770 ENSG00000124587 ENSG00000170231 ENSG00000151729 ENSG00000070756 ENSG00000117528 ENSG00000075223 ENSG00000142655 ENSG00000012061 ENSG00000013364 ENSG00000160752 ENSG00000125454 ENSG00000173473 ENSG00000060971 ENSG00000117450…
HALLMARK_PI3K_AKT_MTOR_SIGNALING	0.181122	0.31228	0.165657	0.253158	1.15493	99	ENSG00000111276 ENSG00000166501 ENSG00000108984 ENSG00000198001 ENSG00000143622 ENSG00000101255 ENSG00000102547 ENSG00000152256 ENSG00000135341 ENSG00000117560 ENSG00000123268 ENSG00000135932 ENSG00000104825 ENSG00000108861 ENSG00000155926 ENSG00000115091 ENSG00000100030 ENSG00000114302 ENSG00000177189 ENSG00000183735 ENSG00000144118 ENSG00000182866 ENSG00000138071 ENSG00000132155 ENSG00000121966…
HALLMARK_PROTEIN_SECRETION	0.0987342	0.253623	0.227987	0.27016	1.2313	95	ENSG00000079950 ENSG00000177879 ENSG00000265808 ENSG00000139921 ENSG00000124333 ENSG00000061987 ENSG00000124222 ENSG00000095139 ENSG00000165240 ENSG00000049245 ENSG00000005893 ENSG00000086598 ENSG00000066777 ENSG00000124209 ENSG00000092531 ENSG00000054523 ENSG00000119541 ENSG00000129083 ENSG00000242247 ENSG00000086827 ENSG00000100030 ENSG00000143401 ENSG00000177189 ENSG00000109572 ENSG00000102393…
HALLMARK_REACTIVE_OXYGEN_SPECIES_PATHWAY	0.00125515	0.00697308	0.45506	0.444308	1.75673	49	ENSG00000023909 ENSG00000129355 ENSG00000152804 ENSG00000134248 ENSG00000271303 ENSG00000171867 ENSG00000197971 ENSG00000023572 ENSG00000182511 ENSG00000172939 ENSG00000065518 ENSG00000104687 ENSG00000112096 ENSG00000121691 ENSG00000131871 ENSG00000173221 ENSG00000123131 ENSG00000177556 ENSG00000136810 ENSG00000184983 ENSG00000160211 ENSG00000156304
HALLMARK_SPERMATOGENESIS	0.238579	0.384804	0.142057	0.239793	1.10432	103	ENSG00000006634 ENSG00000204390 ENSG00000087586 ENSG00000109832 ENSG00000121058 ENSG00000115145 ENSG00000096717 ENSG00000211460 ENSG00000100526 ENSG00000141096 ENSG00000177156 ENSG00000169291 ENSG00000177182 ENSG00000133101 ENSG00000134202 ENSG00000089220 ENSG00000132141 ENSG00000173744 ENSG00000114302 ENSG00000007350 ENSG00000183527 ENSG00000169679 ENSG00000187323 ENSG00000032742 ENSG00000106462…
HALLMARK_TGF_BETA_SIGNALING	0.589565	0.755853	0.0637845	-0.245552	-0.924378	52	ENSG00000018408 ENSG00000104067 ENSG00000039068 ENSG00000137936 ENSG00000124225 ENSG00000125968
HALLMARK_TNFA_SIGNALING_VIA_NFKB	1	1	0.0639272	0.142768	0.720952	199	ENSG00000196371 ENSG00000078401 ENSG00000162407 ENSG00000049249 ENSG00000165030 ENSG00000123610 ENSG00000159128 ENSG00000059804 ENSG00000119138 ENSG00000185950 ENSG00000070961 ENSG00000115009 ENSG00000136048 ENSG00000112096 ENSG00000196449 ENSG00000184602 ENSG00000157557 ENSG00000155090 ENSG00000140379 ENSG00000073756 ENSG00000132334 ENSG00000121797 ENSG00000184014 ENSG00000139289 ENSG00000112149…
HALLMARK_UNFOLDED_PROTEIN_RESPONSE	1	1	0.0572461	0.136053	0.628343	110	ENSG00000129128 ENSG00000157014 ENSG00000172795 ENSG00000077348 ENSG00000102580 ENSG00000178896 ENSG00000197930 ENSG00000138073 ENSG00000128590 ENSG00000100196 ENSG00000105171 ENSG00000168209 ENSG00000106080 ENSG00000114902 ENSG00000001167 ENSG00000170759 ENSG00000065911 ENSG00000115902 ENSG00000140612 ENSG00000120742 ENSG00000178607 ENSG00000118217 ENSG00000134001 ENSG00000173207 ENSG00000108433…
HALLMARK_UV_RESPONSE_DN	9.34E-06	7.90E-05	0.593325	-0.415104	-1.87109	137	ENSG00000142871 ENSG00000104067 ENSG00000153904 ENSG00000115461 ENSG00000171132 ENSG00000115963 ENSG00000109452 ENSG00000141736 ENSG00000115380 ENSG00000101333 ENSG00000157110 ENSG00000147862 ENSG00000115641 ENSG00000070778 ENSG00000117461 ENSG00000143776 ENSG00000131711 ENSG00000160293 ENSG00000182718 ENSG00000169047 ENSG00000125968 ENSG00000105976 ENSG00000182979 ENSG00000139514 ENSG00000170430…
HALLMARK_UV_RESPONSE_UP	0.998452	1	0.0338984	-0.136237	-0.624476	145	ENSG00000165272 ENSG00000115457 ENSG00000143819 ENSG00000132535 ENSG00000115694 ENSG00000130821 ENSG00000162772 ENSG00000221890 ENSG00000214026 ENSG00000166592 ENSG00000123358 ENSG00000139644 ENSG00000147883 ENSG00000119888 ENSG00000153094 ENSG00000178980 ENSG00000189221 ENSG00000151729 ENSG00000010932 ENSG00000116096 ENSG00000168439 ENSG00000165731 ENSG00000111181 ENSG00000103018 ENSG00000175416
HALLMARK_WNT_BETA_CATENIN_SIGNALING	0.278547	0.434822	0.104344	-0.32205	-1.13407	37	ENSG00000184916 ENSG00000107984 ENSG00000136997 ENSG00000108773 ENSG00000213923 ENSG00000185920 ENSG00000163517 ENSG00000141510 ENSG00000004975 ENSG00000127955 ENSG00000143801 ENSG00000157240 ENSG00000101384 ENSG00000164683 ENSG00000112033
HALLMARK_XENOBIOTIC_METABOLISM	0.144615	0.290965	0.142057	-0.247579	-1.16948	183	ENSG00000050820 ENSG00000173801 ENSG00000142627 ENSG00000167600 ENSG00000108242 ENSG00000109814 ENSG00000243649 ENSG00000174437 ENSG00000158125 ENSG00000092969 ENSG00000143819 ENSG00000108602 ENSG00000134716 ENSG00000165795 ENSG00000133313 ENSG00000151632 ENSG00000198848 ENSG00000151790 ENSG00000004799 ENSG00000134262 ENSG00000124067 ENSG00000248144 ENSG00000196344 ENSG00000128683 ENSG00000095596…

## Sheet: SuppData7
pathway	pval	padj	log2err	ES	NES	size	leadingEdge
HALLMARK_ADIPOGENESIS	0.579151	0.673431	0.0697793	-0.19037	-0.958277	196	ENSG00000156171 ENSG00000174233 ENSG00000074416 ENSG00000115159 ENSG00000138032 ENSG00000091140 ENSG00000004779 ENSG00000136560 ENSG00000138764 ENSG00000171723 ENSG00000124782 ENSG00000114480 ENSG00000150991 ENSG00000065833 ENSG00000123091 ENSG00000117791 ENSG00000101782 ENSG00000138413 ENSG00000150768 ENSG00000138757 ENSG00000116171 ENSG00000076108 ENSG00000142168 ENSG00000150593 ENSG00000177156…
HALLMARK_ALLOGRAFT_REJECTION	0.741245	0.788559	0.0582216	-0.180625	-0.900304	187	ENSG00000204267 ENSG00000026103 ENSG00000092969 ENSG00000174842 ENSG00000137462 ENSG00000206503 ENSG00000254087 ENSG00000185507 ENSG00000166313 ENSG00000168394 ENSG00000163823 ENSG00000105369 ENSG00000158092 ENSG00000042493 ENSG00000115415 ENSG00000072401 ENSG00000171150 ENSG00000180353 ENSG00000241106 ENSG00000000938 ENSG00000100644 ENSG00000075151 ENSG00000166710 ENSG00000159110 ENSG00000204592…
HALLMARK_ANDROGEN_RESPONSE	0.0428345	0.133858	0.321776	-0.30037	-1.37058	100	ENSG00000104687 ENSG00000184254 ENSG00000151092 ENSG00000033800 ENSG00000158711 ENSG00000171345 ENSG00000250722 ENSG00000198648 ENSG00000081377 ENSG00000110931 ENSG00000152642 ENSG00000160862 ENSG00000166710 ENSG00000198833 ENSG00000130066 ENSG00000120899 ENSG00000117143 ENSG00000067064 ENSG00000153208 ENSG00000186480 ENSG00000130706 ENSG00000155368 ENSG00000183726 ENSG00000118515 ENSG00000167034…
HALLMARK_ANGIOGENESIS	0.158798	0.297999	0.161979	0.368641	1.25156	27	ENSG00000173391 ENSG00000138448 ENSG00000091583 ENSG00000118971 ENSG00000163132 ENSG00000178726 ENSG00000197461 ENSG00000038427
HALLMARK_APICAL_JUNCTION	0.330472	0.458989	0.10714	0.212336	1.04944	179	ENSG00000110076 ENSG00000143632 ENSG00000117020 ENSG00000162614 ENSG00000147065 ENSG00000090659 ENSG00000105371 ENSG00000150394 ENSG00000105376 ENSG00000126562 ENSG00000168487 ENSG00000163531 ENSG00000261371 ENSG00000168067 ENSG00000074211 ENSG00000185386 ENSG00000091436 ENSG00000112280 ENSG00000062038 ENSG00000129910 ENSG00000110799 ENSG00000108622 ENSG00000159261 ENSG00000143127 ENSG00000133026…
HALLMARK_APICAL_SURFACE	0.682672	0.742035	0.0655321	0.230573	0.861462	38	ENSG00000196411 ENSG00000057019 ENSG00000181856 ENSG00000172005 ENSG00000137103 ENSG00000107485 ENSG00000100385
HALLMARK_APOPTOSIS	0.00100062	0.00714729	0.45506	-0.341213	-1.66717	152	ENSG00000104687 ENSG00000131981 ENSG00000165806 ENSG00000121858 ENSG00000026103 ENSG00000099860 ENSG00000092969 ENSG00000120885 ENSG00000197081 ENSG00000161011 ENSG00000144136 ENSG00000175197 ENSG00000006327 ENSG00000137752 ENSG00000142089 ENSG00000265972 ENSG00000112977 ENSG00000168394 ENSG00000141682 ENSG00000104081 ENSG00000087274 ENSG00000164305 ENSG00000142168 ENSG00000150593 ENSG00000120705…
HALLMARK_BILE_ACID_METABOLISM	0.598848	0.68051	0.0678338	-0.205763	-0.940188	102	ENSG00000089057 ENSG00000112357 ENSG00000211452 ENSG00000154265 ENSG00000165092 ENSG00000138413 ENSG00000127980 ENSG00000133835 ENSG00000143149 ENSG00000103569 ENSG00000151726 ENSG00000116171 ENSG00000142168 ENSG00000242110 ENSG00000118137 ENSG00000107537 ENSG00000117528 ENSG00000067064 ENSG00000165029 ENSG00000123240 ENSG00000042445 ENSG00000023909 ENSG00000124587 ENSG00000151623 ENSG00000116906…
HALLMARK_CHOLESTEROL_HOMEOSTASIS	0.0182414	0.0760059	0.352488	-0.347426	-1.4917	73	ENSG00000147676 ENSG00000131981 ENSG00000110721 ENSG00000147383 ENSG00000120885 ENSG00000006327 ENSG00000010278 ENSG00000116285 ENSG00000188313 ENSG00000160285 ENSG00000132196 ENSG00000164687 ENSG00000164938 ENSG00000164111 ENSG00000146278 ENSG00000163191 ENSG00000204842 ENSG00000163344 ENSG00000067064 ENSG00000162236 ENSG00000168036 ENSG00000162772 ENSG00000169919
HALLMARK_COAGULATION	0.0355485	0.126959	0.321776	0.295608	1.36379	120	ENSG00000080618 ENSG00000115718 ENSG00000197635 ENSG00000173391 ENSG00000149968 ENSG00000102996 ENSG00000164220 ENSG00000168306 ENSG00000168487 ENSG00000104324 ENSG00000159403 ENSG00000166670 ENSG00000102226 ENSG00000261371 ENSG00000117601 ENSG00000099953 ENSG00000110799 ENSG00000068903 ENSG00000115414 ENSG00000106366 ENSG00000259207 ENSG00000113600 ENSG00000184500 ENSG00000173531 ENSG00000178726
HALLMARK_COMPLEMENT	0.224806	0.340615	0.126254	-0.219452	-1.09876	191	ENSG00000131981 ENSG00000115159 ENSG00000165806 ENSG00000168615 ENSG00000149131 ENSG00000085063 ENSG00000104267 ENSG00000000971 ENSG00000128512 ENSG00000120885 ENSG00000132155 ENSG00000047457 ENSG00000137752 ENSG00000117984 ENSG00000188313 ENSG00000065833 ENSG00000254087 ENSG00000185507 ENSG00000107798 ENSG00000243649 ENSG00000164111 ENSG00000168310 ENSG00000135655 ENSG00000164305 ENSG00000198736…
HALLMARK_DNA_REPAIR	0.394004	0.526879	0.0962406	0.213419	1.03485	149	ENSG00000128951 ENSG00000183336 ENSG00000049167 ENSG00000141510 ENSG00000181135 ENSG00000133119 ENSG00000051180 ENSG00000104884 ENSG00000102226 ENSG00000103168 ENSG00000114491 ENSG00000002016 ENSG00000171453 ENSG00000167986 ENSG00000198805 ENSG00000196235 ENSG00000111445 ENSG00000163161 ENSG00000183684 ENSG00000170502 ENSG00000140307 ENSG00000114503 ENSG00000239672 ENSG00000176890 ENSG00000012061…
HALLMARK_E2F_TARGETS	0.13786	0.283871	0.170932	0.230941	1.16917	199	ENSG00000128951 ENSG00000186185 ENSG00000104889 ENSG00000253729 ENSG00000100162 ENSG00000141510 ENSG00000113456 ENSG00000133119 ENSG00000177084 ENSG00000139618 ENSG00000147889 ENSG00000136270 ENSG00000138778 ENSG00000076382 ENSG00000123136 ENSG00000111665 ENSG00000135446 ENSG00000115942 ENSG00000100297 ENSG00000164611 ENSG00000166851 ENSG00000091651 ENSG00000119969 ENSG00000146263 ENSG00000172336…
HALLMARK_EPITHELIAL_MESENCHYMAL_TRANSITION	3e-05	0.000375437	0.57561	0.364194	1.79525	169	ENSG00000114251 ENSG00000111341 ENSG00000198467 ENSG00000134013 ENSG00000135318 ENSG00000139278 ENSG00000187498 ENSG00000131435 ENSG00000149968 ENSG00000122176 ENSG00000073712 ENSG00000168487 ENSG00000106397 ENSG00000196569 ENSG00000083444 ENSG00000182667 ENSG00000184347 ENSG00000106333 ENSG00000138448 ENSG00000011465 ENSG00000117385 ENSG00000105290 ENSG00000164692 ENSG00000164949 ENSG00000108821…
HALLMARK_ESTROGEN_RESPONSE_EARLY	0.118677	0.257994	0.179782	-0.236865	-1.18062	187	ENSG00000164626 ENSG00000004478 ENSG00000263639 ENSG00000003989 ENSG00000181885 ENSG00000166833 ENSG00000155090 ENSG00000114315 ENSG00000113645 ENSG00000147642 ENSG00000197321 ENSG00000175793 ENSG00000128567 ENSG00000171345 ENSG00000148154 ENSG00000105289 ENSG00000149218 ENSG00000173156 ENSG00000141682 ENSG00000123066 ENSG00000174827 ENSG00000185499 ENSG00000103067 ENSG00000118707 ENSG00000165272…
HALLMARK_ESTROGEN_RESPONSE_LATE	0.0546973	0.151937	0.321776	-0.255748	-1.27826	185	ENSG00000110492 ENSG00000164626 ENSG00000004478 ENSG00000039068 ENSG00000109814 ENSG00000058085 ENSG00000130707 ENSG00000104267 ENSG00000112378 ENSG00000175793 ENSG00000171345 ENSG00000010278 ENSG00000105699 ENSG00000068078 ENSG00000164050 ENSG00000106541 ENSG00000105289 ENSG00000164687 ENSG00000174827 ENSG00000188910 ENSG00000134352 ENSG00000117308 ENSG00000196136 ENSG00000128016 ENSG00000118513…
HALLMARK_FATTY_ACID_METABOLISM	0.0210735	0.0810517	0.352488	-0.287178	-1.40316	152	ENSG00000074416 ENSG00000120694 ENSG00000115159 ENSG00000091140 ENSG00000108602 ENSG00000189221 ENSG00000073578 ENSG00000109814 ENSG00000080824 ENSG00000104267 ENSG00000143819 ENSG00000117305 ENSG00000196344 ENSG00000248144 ENSG00000165092 ENSG00000147383 ENSG00000148090 ENSG00000065833 ENSG00000132196 ENSG00000111897 ENSG00000113790 ENSG00000104320 ENSG00000080819 ENSG00000138413 ENSG00000123689…
HALLMARK_G2M_CHECKPOINT	0.773764	0.806004	0.0551352	-0.177252	-0.892016	194	ENSG00000093000 ENSG00000182944 ENSG00000140464 ENSG00000053254 ENSG00000032219 ENSG00000143033 ENSG00000082898 ENSG00000170759 ENSG00000166949 ENSG00000138668 ENSG00000161547 ENSG00000135316 ENSG00000036257 ENSG00000055130 ENSG00000137309 ENSG00000108424 ENSG00000188486 ENSG00000105576 ENSG00000143179 ENSG00000076003 ENSG00000007168 ENSG00000109971 ENSG00000006634 ENSG00000125148 ENSG00000085999…
HALLMARK_GLYCOLYSIS	0.0420735	0.133858	0.321776	-0.254028	-1.26631	188	ENSG00000146674 ENSG00000004478 ENSG00000125398 ENSG00000001084 ENSG00000091140 ENSG00000025039 ENSG00000007350 ENSG00000121966 ENSG00000147383 ENSG00000198380 ENSG00000004864 ENSG00000065833 ENSG00000188157 ENSG00000105976 ENSG00000113552 ENSG00000138413 ENSG00000138604 ENSG00000129521 ENSG00000100196 ENSG00000117308 ENSG00000136810 ENSG00000143149 ENSG00000008838 ENSG00000115677 ENSG00000076716…
HALLMARK_HEDGEHOG_SIGNALING	0.45182	0.558359	0.0883594	0.280672	1.00059	31	ENSG00000196781 ENSG00000164690 ENSG00000198910 ENSG00000187122 ENSG00000139970 ENSG00000147852 ENSG00000092964 ENSG00000079482
HALLMARK_HEME_METABOLISM	0.0914397	0.207817	0.206588	-0.242588	-1.20915	187	ENSG00000013583 ENSG00000003756 ENSG00000196517 ENSG00000001084 ENSG00000170385 ENSG00000033627 ENSG00000173598 ENSG00000143224 ENSG00000164068 ENSG00000104267 ENSG00000136451 ENSG00000138433 ENSG00000034677 ENSG00000143797 ENSG00000151012 ENSG00000129657 ENSG00000112146 ENSG00000182512 ENSG00000135363 ENSG00000149218 ENSG00000159023 ENSG00000075643 ENSG00000101782 ENSG00000115317 ENSG00000153113…
HALLMARK_HYPOXIA	0.0505863	0.148783	0.321776	-0.257552	-1.28659	182	ENSG00000146674 ENSG00000118523 ENSG00000114796 ENSG00000113083 ENSG00000025039 ENSG00000007350 ENSG00000121966 ENSG00000138764 ENSG00000002587 ENSG00000133805 ENSG00000114480 ENSG00000175197 ENSG00000047457 ENSG00000116285 ENSG00000109046 ENSG00000213614 ENSG00000109819 ENSG00000115548 ENSG00000131389 ENSG00000100196 ENSG00000134086 ENSG00000115677 ENSG00000076716 ENSG00000168209 ENSG00000128016…
HALLMARK_IL2_STAT5_SIGNALING	0.193277	0.310044	0.143759	0.223641	1.12366	194	ENSG00000115602 ENSG00000027075 ENSG00000135318 ENSG00000136634 ENSG00000123243 ENSG00000007312 ENSG00000164220 ENSG00000183813 ENSG00000135074 ENSG00000171488 ENSG00000175832 ENSG00000197594 ENSG00000114491 ENSG00000142156 ENSG00000138448 ENSG00000117601 ENSG00000134460 ENSG00000123411 ENSG00000105290 ENSG00000132718 ENSG00000171476 ENSG00000139289 ENSG00000118971 ENSG00000130340 ENSG00000198805…
HALLMARK_IL6_JAK_STAT3_SIGNALING	0.16092	0.297999	0.151149	-0.271113	-1.18888	82	ENSG00000145623 ENSG00000213928 ENSG00000026103 ENSG00000137462 ENSG00000006327 ENSG00000010278 ENSG00000170581 ENSG00000163823 ENSG00000134352 ENSG00000115415 ENSG00000131724 ENSG00000119535 ENSG00000169245 ENSG00000027697 ENSG00000137193 ENSG00000177606 ENSG00000105397 ENSG00000175899 ENSG00000107968 ENSG00000142166 ENSG00000028137 ENSG00000100292 ENSG00000105329 ENSG00000184371 ENSG00000159128…
HALLMARK_INFLAMMATORY_RESPONSE	0.629344	0.699271	0.0656814	-0.187683	-0.93951	190	ENSG00000136514 ENSG00000055332 ENSG00000160932 ENSG00000145623 ENSG00000003989 ENSG00000121858 ENSG00000169851 ENSG00000130303 ENSG00000185885 ENSG00000137462 ENSG00000132155 ENSG00000123609 ENSG00000254087 ENSG00000059728 ENSG00000185507 ENSG00000105976 ENSG00000171522 ENSG00000171860 ENSG00000078081 ENSG00000103569 ENSG00000117091 ENSG00000119535 ENSG00000100644 ENSG00000146242 ENSG00000169245…
HALLMARK_INTERFERON_ALPHA_RESPONSE	1.14e-21	5.68e-20	1.20398	-0.684259	-3.0998	97	ENSG00000134321 ENSG00000137965 ENSG00000134326 ENSG00000136514 ENSG00000133106 ENSG00000089127 ENSG00000119917 ENSG00000119922 ENSG00000055332 ENSG00000138642 ENSG00000184979 ENSG00000115267 ENSG00000160932 ENSG00000205413 ENSG00000177409 ENSG00000187608 ENSG00000137959 ENSG00000135114 ENSG00000112773 ENSG00000173193 ENSG00000157601 ENSG00000130303 ENSG00000138496 ENSG00000213928 ENSG00000160710…
HALLMARK_INTERFERON_GAMMA_RESPONSE	4.62e-21	1.15e-19	1.18665	-0.548495	-2.76302	198	ENSG00000134321 ENSG00000137965 ENSG00000134326 ENSG00000136514 ENSG00000133106 ENSG00000119917 ENSG00000119922 ENSG00000055332 ENSG00000138642 ENSG00000184979 ENSG00000107201 ENSG00000115267 ENSG00000111331 ENSG00000185745 ENSG00000160932 ENSG00000177409 ENSG00000187608 ENSG00000137959 ENSG00000135114 ENSG00000111335 ENSG00000165806 ENSG00000173193 ENSG00000121858 ENSG00000157601 ENSG00000149131…
HALLMARK_KRAS_SIGNALING_DN	0.400428	0.526879	0.095288	0.213046	1.03305	149	ENSG00000102245 ENSG00000145936 ENSG00000183150 ENSG00000142319 ENSG00000070915 ENSG00000188338 ENSG00000168621 ENSG00000163209 ENSG00000113302 ENSG00000160181 ENSG00000137948 ENSG00000163050 ENSG00000168779 ENSG00000179546 ENSG00000099284 ENSG00000162267 ENSG00000171815 ENSG00000153002 ENSG00000089250 ENSG00000105641 ENSG00000111537 ENSG00000091536 ENSG00000152284 ENSG00000076344 ENSG00000175040…
HALLMARK_KRAS_SIGNALING_UP	0.196629	0.310044	0.133555	-0.224372	-1.1202	180	ENSG00000102547 ENSG00000146674 ENSG00000117472 ENSG00000184254 ENSG00000173801 ENSG00000125398 ENSG00000162896 ENSG00000164171 ENSG00000144063 ENSG00000121966 ENSG00000104267 ENSG00000000971 ENSG00000167191 ENSG00000073849 ENSG00000122861 ENSG00000204264 ENSG00000164251 ENSG00000105778 ENSG00000115339 ENSG00000124107 ENSG00000149573 ENSG00000243649 ENSG00000111729 ENSG00000117569 ENSG00000171860…
HALLMARK_MITOTIC_SPINDLE	0.0910853	0.207817	0.206588	-0.237948	-1.20062	199	ENSG00000115306 ENSG00000011454 ENSG00000106299 ENSG00000035403 ENSG00000264364 ENSG00000163947 ENSG00000115904 ENSG00000085733 ENSG00000128512 ENSG00000078674 ENSG00000119397 ENSG00000164327 ENSG00000170759 ENSG00000198586 ENSG00000126214 ENSG00000179604 ENSG00000118162 ENSG00000116127 ENSG00000101871 ENSG00000099331 ENSG00000139725 ENSG00000116584 ENSG00000159023 ENSG00000180628 ENSG00000158092…
HALLMARK_MTORC1_SIGNALING	0.00312466	0.0156233	0.431708	-0.28898	-1.45811	199	ENSG00000104687 ENSG00000001084 ENSG00000115541 ENSG00000144381 ENSG00000143622 ENSG00000136628 ENSG00000121966 ENSG00000127022 ENSG00000137501 ENSG00000115461 ENSG00000161011 ENSG00000114480 ENSG00000175197 ENSG00000151012 ENSG00000010278 ENSG00000065833 ENSG00000216490 ENSG00000198431 ENSG00000146731 ENSG00000117450 ENSG00000100567 ENSG00000131389 ENSG00000138069 ENSG00000116161 ENSG00000109332…
HALLMARK_MYC_TARGETS_V1	0.0865889	0.207817	0.287805	-0.253422	-1.27967	200	ENSG00000115484 ENSG00000115541 ENSG00000004779 ENSG00000144381 ENSG00000136628 ENSG00000171490 ENSG00000127022 ENSG00000078668 ENSG00000184575 ENSG00000112081 ENSG00000082898 ENSG00000101811 ENSG00000096384 ENSG00000173692 ENSG00000187109 ENSG00000138668 ENSG00000161547 ENSG00000135316 ENSG00000169714 ENSG00000099995 ENSG00000103035 ENSG00000055130 ENSG00000167085 ENSG00000108424 ENSG00000109475…
HALLMARK_MYC_TARGETS_V2	0.271368	0.387872	0.119888	0.276893	1.11911	58	ENSG00000052749 ENSG00000109084 ENSG00000136270 ENSG00000184967 ENSG00000135446 ENSG00000100297 ENSG00000166851 ENSG00000070814 ENSG00000142733 ENSG00000132603 ENSG00000076248 ENSG00000088205
HALLMARK_MYOGENESIS	0.141935	0.283871	0.172324	0.240864	1.17761	163	ENSG00000036448 ENSG00000143632 ENSG00000198467 ENSG00000143847 ENSG00000152556 ENSG00000134324 ENSG00000099330 ENSG00000118194 ENSG00000196569 ENSG00000109063 ENSG00000068976 ENSG00000122367 ENSG00000189058 ENSG00000118729 ENSG00000087258 ENSG00000108821 ENSG00000068903 ENSG00000134871 ENSG00000163359 ENSG00000149294 ENSG00000105048 ENSG00000152137 ENSG00000106624 ENSG00000148848 ENSG00000134769…
HALLMARK_NOTCH_SIGNALING	0.271511	0.387872	0.112379	-0.334321	-1.14566	30	ENSG00000114315 ENSG00000113558 ENSG00000055130 ENSG00000091073 ENSG00000110042 ENSG00000072803 ENSG00000184384 ENSG00000064225 ENSG00000163251 ENSG00000155760
HALLMARK_OXIDATIVE_PHOSPHORYLATION	0.559223	0.665742	0.0718276	-0.190152	-0.957886	198	ENSG00000165806 ENSG00000091140 ENSG00000004779 ENSG00000073578 ENSG00000065154 ENSG00000078668 ENSG00000138495 ENSG00000136888 ENSG00000185883 ENSG00000183648 ENSG00000131100 ENSG00000023330 ENSG00000267855 ENSG00000119421 ENSG00000115317 ENSG00000140740 ENSG00000143153 ENSG00000138413 ENSG00000120662 ENSG00000155097 ENSG00000150768 ENSG00000117410 ENSG00000127184 ENSG00000071553 ENSG00000138029…
HALLMARK_P53_PATHWAY	1.41e-05	0.000234479	0.593325	-0.352527	-1.77408	195	ENSG00000100439 ENSG00000184205 ENSG00000135679 ENSG00000172613 ENSG00000184916 ENSG00000169908 ENSG00000186834 ENSG00000129682 ENSG00000026103 ENSG00000143819 ENSG00000112378 ENSG00000175793 ENSG00000058262 ENSG00000175197 ENSG00000170836 ENSG00000151012 ENSG00000137752 ENSG00000117984 ENSG00000135148 ENSG00000059728 ENSG00000216490 ENSG00000076604 ENSG00000123124 ENSG00000265972 ENSG00000168003…
HALLMARK_PANCREAS_BETA_CELLS	0.083691	0.207817	0.227987	0.413961	1.37534	24	ENSG00000197635 ENSG00000117020 ENSG00000006071 ENSG00000100604 ENSG00000109911 ENSG00000125851 ENSG00000007372 ENSG00000114902 ENSG00000144867 ENSG00000175426 ENSG00000077279 ENSG00000162992 ENSG00000135100
HALLMARK_PEROXISOME	0.457854	0.558359	0.0815265	-0.221126	-0.997199	96	ENSG00000089057 ENSG00000211452 ENSG00000117305 ENSG00000165092 ENSG00000169714 ENSG00000113790 ENSG00000117450 ENSG00000138413 ENSG00000133835 ENSG00000143149 ENSG00000151726 ENSG00000116171 ENSG00000142168 ENSG00000117528 ENSG00000067064 ENSG00000119541 ENSG00000134058 ENSG00000151729 ENSG00000042445 ENSG00000124587 ENSG00000116906 ENSG00000173473 ENSG00000102910 ENSG00000142655 ENSG00000012660…
HALLMARK_PI3K_AKT_MTOR_SIGNALING	0.180608	0.310044	0.141225	-0.256396	-1.16558	99	ENSG00000102547 ENSG00000143622 ENSG00000121966 ENSG00000107643 ENSG00000137713 ENSG00000175793 ENSG00000161011 ENSG00000175197 ENSG00000132155 ENSG00000170581 ENSG00000141367 ENSG00000115020 ENSG00000109332 ENSG00000158092 ENSG00000117676 ENSG00000136238 ENSG00000070190 ENSG00000171862 ENSG00000099875 ENSG00000156049 ENSG00000115091 ENSG00000137275 ENSG00000117560 ENSG00000034152 ENSG00000170312…
HALLMARK_PROTEIN_SECRETION	0.00038764	0.0038764	0.498493	-0.391386	-1.76117	95	ENSG00000123595 ENSG00000122126 ENSG00000205302 ENSG00000127324 ENSG00000197081 ENSG00000049245 ENSG00000105402 ENSG00000136193 ENSG00000144674 ENSG00000141367 ENSG00000136738 ENSG00000104388 ENSG00000138674 ENSG00000061987 ENSG00000119396 ENSG00000079950 ENSG00000142168 ENSG00000198964 ENSG00000144566 ENSG00000102393 ENSG00000047249 ENSG00000165029 ENSG00000119541 ENSG00000164144 ENSG00000166747…
HALLMARK_REACTIVE_OXYGEN_SPECIES_PATHWAY	0.198428	0.310044	0.13649	-0.308091	-1.1897	49	ENSG00000104687 ENSG00000001084 ENSG00000198431 ENSG00000117450 ENSG00000087086 ENSG00000136810 ENSG00000269858 ENSG00000142168 ENSG00000123131 ENSG00000197971 ENSG00000023909 ENSG00000152804 ENSG00000117592 ENSG00000130592 ENSG00000177556 ENSG00000167468 ENSG00000134248 ENSG00000129355 ENSG00000065518
HALLMARK_SPERMATOGENESIS	0.185263	0.310044	0.147331	0.254944	1.1598	103	ENSG00000134324 ENSG00000114302 ENSG00000166796 ENSG00000159640 ENSG00000010318 ENSG00000070770 ENSG00000100285 ENSG00000183527 ENSG00000137090 ENSG00000156219 ENSG00000169291 ENSG00000089250 ENSG00000141434 ENSG00000177182 ENSG00000106462 ENSG00000163923 ENSG00000087338 ENSG00000142945 ENSG00000100206 ENSG00000166922 ENSG00000108387 ENSG00000081985 ENSG00000121152 ENSG00000087586 ENSG00000104112
HALLMARK_TGF_BETA_SIGNALING	0.00084122	0.00701016	0.477271	-0.459405	-1.79418	52	ENSG00000115306 ENSG00000039068 ENSG00000155090 ENSG00000197323 ENSG00000144136 ENSG00000166949 ENSG00000198742 ENSG00000116478 ENSG00000204217 ENSG00000106799 ENSG00000109332 ENSG00000136603 ENSG00000177426 ENSG00000054267 ENSG00000117318 ENSG00000168036 ENSG00000105329 ENSG00000159128 ENSG00000134982 ENSG00000108854 ENSG00000100614 ENSG00000196498 ENSG00000101665 ENSG00000157933 ENSG00000170365…
HALLMARK_TNFA_SIGNALING_VIA_NFKB	0.00312466	0.0156233	0.431708	-0.288941	-1.45791	199	ENSG00000119922 ENSG00000107201 ENSG00000115267 ENSG00000196371 ENSG00000155090 ENSG00000114315 ENSG00000099860 ENSG00000136560 ENSG00000122861 ENSG00000161011 ENSG00000164251 ENSG00000162407 ENSG00000137462 ENSG00000166949 ENSG00000175505 ENSG00000059728 ENSG00000162616 ENSG00000168394 ENSG00000171522 ENSG00000134352 ENSG00000162783 ENSG00000221869 ENSG00000146232 ENSG00000123689 ENSG00000128016…
HALLMARK_UNFOLDED_PROTEIN_RESPONSE	0.0069924	0.0317836	0.407018	-0.32907	-1.5266	110	ENSG00000185745 ENSG00000184205 ENSG00000153879 ENSG00000140403 ENSG00000184575 ENSG00000156976 ENSG00000171311 ENSG00000170759 ENSG00000188486 ENSG00000080802 ENSG00000001167 ENSG00000100196 ENSG00000151929 ENSG00000138674 ENSG00000168209 ENSG00000187840 ENSG00000145740 ENSG00000172795 ENSG00000123737 ENSG00000164924 ENSG00000177971 ENSG00000172216 ENSG00000128272 ENSG00000102580 ENSG00000162772…
HALLMARK_UV_RESPONSE_DN	0.908903	0.927452	0.0516356	0.166013	0.794651	137	ENSG00000196876 ENSG00000187210 ENSG00000117020 ENSG00000130164 ENSG00000159216 ENSG00000078053 ENSG00000003436 ENSG00000164692 ENSG00000108821 ENSG00000132170 ENSG00000154229 ENSG00000106366 ENSG00000005249 ENSG00000259207 ENSG00000121067 ENSG00000135862 ENSG00000163697 ENSG00000017260 ENSG00000069702 ENSG00000187391 ENSG00000153071 ENSG00000131089 ENSG00000125375 ENSG00000151967
HALLMARK_UV_RESPONSE_UP	0.00245572	0.0153483	0.431708	-0.32234	-1.55503	145	ENSG00000204642 ENSG00000004478 ENSG00000153879 ENSG00000159348 ENSG00000189221 ENSG00000139496 ENSG00000171428 ENSG00000130741 ENSG00000104267 ENSG00000110721 ENSG00000143819 ENSG00000184203 ENSG00000161011 ENSG00000204444 ENSG00000254087 ENSG00000168394 ENSG00000023330 ENSG00000155304 ENSG00000188486 ENSG00000126803 ENSG00000131446 ENSG00000165272 ENSG00000134352 ENSG00000072518 ENSG00000155097…
HALLMARK_WNT_BETA_CATENIN_SIGNALING	0.944338	0.944338	0.0464155	-0.18334	-0.668697	37	ENSG00000184916 ENSG00000107984 ENSG00000055130 ENSG00000103126 ENSG00000133961 ENSG00000168036 ENSG00000108840 ENSG00000148400 ENSG00000161021 ENSG00000196498
HALLMARK_XENOBIOTIC_METABOLISM	0.414313	0.53117	0.0860347	-0.203013	-1.01491	183	ENSG00000104687 ENSG00000173801 ENSG00000001084 ENSG00000108602 ENSG00000189221 ENSG00000109814 ENSG00000104267 ENSG00000026103 ENSG00000143819 ENSG00000092969 ENSG00000196344 ENSG00000248144 ENSG00000167642 ENSG00000101856 ENSG00000142657 ENSG00000196139 ENSG00000167600 ENSG00000157379 ENSG00000243649 ENSG00000023330 ENSG00000131389 ENSG00000134716 ENSG00000138413 ENSG00000143149 ENSG00000101444…

## Sheet: SuppData8
pathway	pval	padj	log2err	ES	NES	size	leadingEdge
HALLMARK_ADIPOGENESIS	0.122511	0.180164	0.155242	-0.238825	-1.17903	196	ENSG00000171135 ENSG00000123091 ENSG00000129625 ENSG00000138413 ENSG00000069849 ENSG00000170027 ENSG00000136960 ENSG00000139641 ENSG00000250479 ENSG00000141959 ENSG00000158615 ENSG00000109519 ENSG00000148175 ENSG00000135018 ENSG00000170323 ENSG00000165672 ENSG00000176340 ENSG00000065833 ENSG00000175567 ENSG00000179091 ENSG00000150991 ENSG00000042445 ENSG00000167315 ENSG00000109113 ENSG00000150768…
HALLMARK_ALLOGRAFT_REJECTION	6.97e-17	1.16e-15	1.05746	-0.521771	-2.5556	187	ENSG00000116824 ENSG00000196735 ENSG00000160791 ENSG00000204257 ENSG00000100453 ENSG00000109943 ENSG00000107581 ENSG00000198851 ENSG00000163131 ENSG00000121594 ENSG00000186810 ENSG00000163823 ENSG00000204287 ENSG00000140105 ENSG00000104998 ENSG00000138755 ENSG00000134460 ENSG00000136244 ENSG00000205220 ENSG00000136754 ENSG00000181374 ENSG00000122641 ENSG00000185338 ENSG00000242574 ENSG00000140968…
HALLMARK_ANDROGEN_RESPONSE	0.00400299	0.00909771	0.407018	-0.356837	-1.5876	100	ENSG00000178573 ENSG00000198833 ENSG00000205189 ENSG00000177189 ENSG00000155850 ENSG00000266412 ENSG00000145703 ENSG00000086062 ENSG00000134294 ENSG00000154122 ENSG00000183726 ENSG00000099194 ENSG00000103275 ENSG00000150347 ENSG00000087076 ENSG00000124664 ENSG00000130066 ENSG00000186480 ENSG00000105810 ENSG00000118515 ENSG00000112658 ENSG00000158711 ENSG00000108175 ENSG00000130706 ENSG00000138448…
HALLMARK_ANGIOGENESIS	0.00935224	0.0194838	0.38073	-0.50689	-1.68779	27	ENSG00000101384 ENSG00000118785 ENSG00000142192 ENSG00000109072 ENSG00000178726 ENSG00000099250 ENSG00000124875 ENSG00000173391 ENSG00000163956 ENSG00000138448 ENSG00000146072 ENSG00000038427 ENSG00000118971 ENSG00000197461 ENSG00000102265 ENSG00000196154
HALLMARK_APICAL_JUNCTION	0.358757	0.407678	0.119888	0.204579	1.04319	179	ENSG00000013297 ENSG00000105409 ENSG00000072195 ENSG00000074211 ENSG00000128591 ENSG00000163531 ENSG00000169992 ENSG00000099866 ENSG00000169398 ENSG00000127990 ENSG00000164761 ENSG00000050405 ENSG00000115194 ENSG00000084636 ENSG00000110799 ENSG00000138796 ENSG00000112280 ENSG00000168067 ENSG00000167123 ENSG00000172260 ENSG00000146950 ENSG00000197965 ENSG00000156453 ENSG00000064666 ENSG00000127955…
HALLMARK_APICAL_SURFACE	0.293269	0.341011	0.122679	0.293584	1.12366	38	ENSG00000196411 ENSG00000169174 ENSG00000169129 ENSG00000172005 ENSG00000146950 ENSG00000137103 ENSG00000058453 ENSG00000057019 ENSG00000105929 ENSG00000118507 ENSG00000124466
HALLMARK_APOPTOSIS	9.51e-05	0.000317125	0.538434	-0.370022	-1.75858	152	ENSG00000116824 ENSG00000154640 ENSG00000168036 ENSG00000162734 ENSG00000101224 ENSG00000131238 ENSG00000142192 ENSG00000142089 ENSG00000136244 ENSG00000162772 ENSG00000171552 ENSG00000154122 ENSG00000177606 ENSG00000180644 ENSG00000125347 ENSG00000102580 ENSG00000111276 ENSG00000042445 ENSG00000101665 ENSG00000124882 ENSG00000167468 ENSG00000185825 ENSG00000130066 ENSG00000170458 ENSG00000035862…
HALLMARK_BILE_ACID_METABOLISM	0.0374018	0.0667889	0.321776	0.286622	1.34893	102	ENSG00000211448 ENSG00000129151 ENSG00000122787 ENSG00000115425 ENSG00000107537 ENSG00000084453 ENSG00000127980 ENSG00000169083 ENSG00000173597 ENSG00000242110 ENSG00000096093 ENSG00000110628 ENSG00000133835 ENSG00000176894 ENSG00000112357 ENSG00000143921 ENSG00000179761 ENSG00000079435 ENSG00000069869 ENSG00000154258 ENSG00000115112 ENSG00000198691 ENSG00000036530 ENSG00000134824 ENSG00000149485…
HALLMARK_CHOLESTEROL_HOMEOSTASIS	0.217028	0.285564	0.118288	-0.272973	-1.14785	73	ENSG00000168036 ENSG00000101384 ENSG00000162772 ENSG00000164111 ENSG00000146278 ENSG00000099194 ENSG00000170017 ENSG00000198911 ENSG00000164938 ENSG00000165030 ENSG00000164687 ENSG00000120437 ENSG00000137449 ENSG00000100600 ENSG00000160285 ENSG00000006327 ENSG00000169136 ENSG00000188313 ENSG00000131981 ENSG00000132170 ENSG00000116663 ENSG00000147383
HALLMARK_COAGULATION	0.287582	0.341011	0.0988903	-0.237023	-1.08456	120	ENSG00000173372 ENSG00000196611 ENSG00000256043 ENSG00000106366 ENSG00000010810 ENSG00000136003 ENSG00000168615 ENSG00000005893 ENSG00000164220 ENSG00000115414 ENSG00000149131 ENSG00000178726 ENSG00000143387 ENSG00000183155 ENSG00000164733 ENSG00000166670 ENSG00000234906 ENSG00000100600 ENSG00000111144 ENSG00000157227 ENSG00000139318 ENSG00000173391 ENSG00000136238 ENSG00000115956 ENSG00000100234…
HALLMARK_COMPLEMENT	1.6e-06	7.99e-06	0.643552	-0.384079	-1.88163	191	ENSG00000173372 ENSG00000159189 ENSG00000172575 ENSG00000262406 ENSG00000111252 ENSG00000137193 ENSG00000100453 ENSG00000137745 ENSG00000256043 ENSG00000106366 ENSG00000010810 ENSG00000163131 ENSG00000002549 ENSG00000136244 ENSG00000175073 ENSG00000168615 ENSG00000135047 ENSG00000164111 ENSG00000096968 ENSG00000005893 ENSG00000115414 ENSG00000085063 ENSG00000204389 ENSG00000065833 ENSG00000125347…
HALLMARK_DNA_REPAIR	0.170015	0.242879	0.130106	-0.243637	-1.15888	149	ENSG00000104221 ENSG00000183336 ENSG00000168496 ENSG00000103152 ENSG00000124193 ENSG00000175482 ENSG00000198931 ENSG00000185608 ENSG00000011007 ENSG00000178035 ENSG00000196313 ENSG00000165704 ENSG00000129562 ENSG00000147400 ENSG00000167468 ENSG00000149136 ENSG00000185825 ENSG00000125351 ENSG00000170540 ENSG00000058262 ENSG00000125877 ENSG00000166337 ENSG00000006451 ENSG00000137575 ENSG00000147669…
HALLMARK_E2F_TARGETS	0.458453	0.498318	0.104733	0.192461	0.998627	199	ENSG00000136982 ENSG00000104738 ENSG00000105011 ENSG00000146143 ENSG00000178999 ENSG00000122966 ENSG00000095002 ENSG00000142945 ENSG00000166851 ENSG00000113522 ENSG00000128951 ENSG00000147536 ENSG00000049541 ENSG00000077152 ENSG00000108384 ENSG00000111247 ENSG00000082898 ENSG00000171848 ENSG00000130816 ENSG00000106399 ENSG00000176974 ENSG00000100162 ENSG00000072571 ENSG00000166508 ENSG00000173207…
HALLMARK_EPITHELIAL_MESENCHYMAL_TRANSITION	0.0817901	0.136317	0.193813	-0.256661	-1.23886	169	ENSG00000164949 ENSG00000198959 ENSG00000196611 ENSG00000106366 ENSG00000179163 ENSG00000118785 ENSG00000136244 ENSG00000122641 ENSG00000116157 ENSG00000141753 ENSG00000124145 ENSG00000115414 ENSG00000177606 ENSG00000085063 ENSG00000026025 ENSG00000164136 ENSG00000042493 ENSG00000130309 ENSG00000116260 ENSG00000120708 ENSG00000161638 ENSG00000124875 ENSG00000130066 ENSG00000196569 ENSG00000163661…
HALLMARK_ESTROGEN_RESPONSE_EARLY	0.510046	0.520455	0.0650878	-0.200474	-0.98191	187	ENSG00000172575 ENSG00000163659 ENSG00000171791 ENSG00000181788 ENSG00000198959 ENSG00000263639 ENSG00000141424 ENSG00000136997 ENSG00000120690 ENSG00000155850 ENSG00000156299 ENSG00000086062 ENSG00000141753 ENSG00000176485 ENSG00000096968 ENSG00000102393 ENSG00000064652 ENSG00000180530 ENSG00000136068 ENSG00000127152 ENSG00000136826 ENSG00000118242 ENSG00000162894 ENSG00000115902 ENSG00000162496…
HALLMARK_ESTROGEN_RESPONSE_LATE	0.183386	0.254702	0.12564	-0.231715	-1.13024	185	ENSG00000154640 ENSG00000126215 ENSG00000171791 ENSG00000172236 ENSG00000181788 ENSG00000155850 ENSG00000156299 ENSG00000164172 ENSG00000141753 ENSG00000176485 ENSG00000096968 ENSG00000169738 ENSG00000102393 ENSG00000180530 ENSG00000136068 ENSG00000136826 ENSG00000086300 ENSG00000115902 ENSG00000165704 ENSG00000164687 ENSG00000100219 ENSG00000108176 ENSG00000141232 ENSG00000159461 ENSG00000101773…
HALLMARK_FATTY_ACID_METABOLISM	0.280315	0.341011	0.0982123	-0.229225	-1.08942	152	ENSG00000104951 ENSG00000138413 ENSG00000117592 ENSG00000072506 ENSG00000148090 ENSG00000078804 ENSG00000065833 ENSG00000156587 ENSG00000197142 ENSG00000042445 ENSG00000167315 ENSG00000111897 ENSG00000120437 ENSG00000164032 ENSG00000068366 ENSG00000115159 ENSG00000092010 ENSG00000067829 ENSG00000115758 ENSG00000143819 ENSG00000120694 ENSG00000240972 ENSG00000197375 ENSG00000100823 ENSG00000100097…
HALLMARK_G2M_CHECKPOINT	0.0097517	0.0195034	0.38073	-0.284043	-1.39596	194	ENSG00000055130 ENSG00000106462 ENSG00000100084 ENSG00000101224 ENSG00000087586 ENSG00000239306 ENSG00000170759 ENSG00000119318 ENSG00000097007 ENSG00000154473 ENSG00000136997 ENSG00000197903 ENSG00000139514 ENSG00000135316 ENSG00000198900 ENSG00000116560 ENSG00000137309 ENSG00000164754 ENSG00000166197 ENSG00000136527 ENSG00000136450 ENSG00000164105 ENSG00000111276 ENSG00000185129 ENSG00000153187…
HALLMARK_GLYCOLYSIS	0.377709	0.419677	0.08042	-0.211486	-1.03643	188	ENSG00000159399 ENSG00000076716 ENSG00000138413 ENSG00000087586 ENSG00000164442 ENSG00000169439 ENSG00000100196 ENSG00000122884 ENSG00000111669 ENSG00000100994 ENSG00000086062 ENSG00000136810 ENSG00000173221 ENSG00000065833 ENSG00000164105 ENSG00000015532 ENSG00000067225 ENSG00000176022 ENSG00000116260 ENSG00000162688 ENSG00000120708 ENSG00000001084 ENSG00000067057 ENSG00000175040 ENSG00000033100…
HALLMARK_HEDGEHOG_SIGNALING	0.479319	0.509914	0.0922597	0.268766	0.979008	31	ENSG00000122194 ENSG00000079482 ENSG00000187122 ENSG00000126016 ENSG00000164690 ENSG00000198910 ENSG00000182168 ENSG00000091129 ENSG00000100345 ENSG00000164683 ENSG00000196781 ENSG00000205336 ENSG00000196712
HALLMARK_HEME_METABOLISM	0.00765072	0.016632	0.407018	-0.29236	-1.43196	187	ENSG00000026652 ENSG00000109854 ENSG00000136732 ENSG00000147324 ENSG00000100225 ENSG00000130227 ENSG00000113580 ENSG00000088826 ENSG00000024862 ENSG00000198900 ENSG00000266412 ENSG00000141084 ENSG00000005893 ENSG00000118689 ENSG00000183508 ENSG00000023909 ENSG00000175567 ENSG00000140743 ENSG00000173598 ENSG00000143321 ENSG00000136451 ENSG00000197061 ENSG00000102575 ENSG00000172331 ENSG00000001084…
[truncated: 29 more rows]

## Sheet: SuppData9
	logFC	AveExpr	t	P.Value	adj.P.Val	B	gene_name
ENSG00000000003	0.319028	2.45213	1.88972	0.0675272	0.174625	-4.50799	TSPAN6
ENSG00000000419	-0.0175754	4.2607	-0.099949	0.920984	0.954405	-6.29332	DPM1
[truncated: 16,313 more rows]

## Sheet: SuppData10
	logFC	AveExpr	t	P.Value	adj.P.Val	B	gene_name
[truncated: 16,315 more rows]

[truncated: 4 more sheets: SuppData11, SuppData12, SuppData13, SuppData14]
