# Supplementary material for: Microbial dynamics and pulmonary immune responses in COVID-19 secondary bacterial pneumonia
Source: Nat Commun. 2024 Oct 29;15:9339. doi: 10.1038/s41467-024-53566-x (PMC11522429; doi:10.1038/s41467-024-53566-x)
Supplement: Supplementary file 6 — Source Data [file 41467_2024_53566_MOESM6_ESM.xlsx]

## Sheet: Fig 1b
sample_name	Patient ID	manuscript_id	pathogen
MVIR1-HS47-D19ETA1-MNGS1	1047	3	Staphylococcus aureus
MVIR1-HS51-D1ETA1-MNGS1	1051	4	Pseudomonas aeruginosa
MVIR1-HS114-D3ETA1-MNGS1	1114	10	Pseudomonas aeruginosa
MVIR1-HS145-D1ETA1-MNGS1	1145	12	Escherichia coli
MVIR1-HS145-D1ETA1-MNGS1	1145	12	Klebsiella pneumoniae
MVIR1-HS145-D1ETA1-MNGS1	1145	12	Staphylococcus aureus
MVIR1-HS154-D15ETA1-MNGS1	1154	13	Klebsiella aerogenes
MVIR1-HS161-D10ETA1-MNGS1	1161	16	Pseudomonas aeruginosa
MVIR1-HS172-D8ETA1-MNGS1	1172	18	Citrobacter koseri
MVIR1-HS196-D19ETA1-MNGS1	1196	20	Klebsiella pneumoniae
MVIR1-HS204-D0ETA1-MNGS1	1204	21	Staphylococcus aureus
MVIR1-HS231-D4ETA1-MNGS1	1231	23	Escherichia coli
MVIR1-HS233-D3ETA1-MNGS1	1233	24	Serratia marcescens
MVIR1-HS236-D7ETA1-MNGS1	1236	25	Pseudomonas aeruginosa
MVIR1-HS238-DN1ETA1-MNGS1	1238	26	Streptococcus pneumoniae
MVIR1-HS250-D23ETA1-MNGS1	1250	29	Klebsiella aerogenes
MVIR1-HS250-D23ETA1-MNGS1	1250	29	Pseudomonas aeruginosa
MVIR1-HS254-D14ETA1-MNGS1	1254	31	Staphylococcus aureus
MVIR1-HS292-D15ETA1-MNGS2	1292	34	Escherichia coli
MVIR1-HS357-D10ETA1-MNGS2	1357	36	Citrobacter koseri
MVIR1-HS410-D4ETA1-MNGS1	1410	37	Staphylococcus aureus
MVIR1-HS419-D3ETA1-MNGS1	1419	38	Klebsiella pneumoniae
MVIR1-HS427-D10ETA1-MNGS1	1427	39	Klebsiella aerogenes
MVIR1-HS471-D2ETA1-MNGS1	1471	43	Staphylococcus aureus
MVIR1-HS473-D4ETA1-MNGS1	1473	44	Staphylococcus aureus
MVIR1-HS474-D7ETA1-MNGS1	1474	45	Staphylococcus aureus
MVIR1-HS474-D7ETA1-MNGS1	1474	45	Haemophilus haemolyticus
MVIR1-HS499-D6ETA1-MNGS1	1499	48	Staphylococcus aureus
MVIR1-HS507-D7ETA1-MNGS1	1507	49	Acinetobacter haemolyticus
MVIR1-HS521-D3ETA1-MNGS1	1521	50	Staphylococcus aureus
MVIR1-HS548-D1ETA1-MNGS1	1548	55	Pseudomonas aeruginosa

## Sheet: Fig 2a
manuscript_id	2BP_status	bacterial_mass
1	No-BP	4.19191
2	No-BP	1.85569
3	2BP	256.946
4	2BP	2.24197
5	No-BP	1.01057
6	No-BP	3.89503
7	No-BP	0.646291
8	No-BP	5.62466
9	No-BP	3.67398
10	2BP	90.9371
11	No-BP	15.6894
12	2BP	934.677
13	2BP	2.48022
14	No-BP	8.43029
15	No-BP	5.13937
16	2BP	45.5637
17	No-BP	2.45782
18	2BP	22.4379
19	No-BP	1.2051
20	2BP	117.891
21	2BP	51.0642
22	No-BP	6.39497
23	2BP	1.55074
24	2BP	38.35
25	2BP	56.7239
26	2BP	20.3653
27	No-BP	120.522
28	No-BP	4.03749
29	2BP	753.424
30	No-BP	0.853256
31	2BP	318.464
32	No-BP	161.747
33	No-BP	18.2803
34	2BP	86620.8
35	No-BP	0.655027
36	2BP	10146.6
37	2BP	36.8847
38	2BP	2606.75
39	2BP	170.846
40	No-BP	5.04133
41	No-BP	1.34243
42	No-BP	32.1619
43	2BP	46.9368
44	2BP	0.942687
45	2BP	148.346
46	No-BP	4.62851
47	No-BP	11.0163
48	2BP	1534.65
49	2BP	60.6
50	2BP	13335
51	No-BP	7801.63
52	No-BP	983.818
53	No-BP	178.648
54	No-BP	2335.35
55	2BP	3340.3
56	No-BP	1288.53

## Sheet: Fig 2b
manuscript_id	2BP_status	alpha_diversity
1	No-BP	2.79165
10	2BP	1.15298
11	No-BP	1.95965
12	2BP	0.73891
13	2BP	0.365468
14	No-BP	3.43103
15	No-BP	2.93872
16	2BP	0.18504
17	No-BP	2.83058
18	2BP	1.85027
19	No-BP	0.377116
20	2BP	0.504878
2	No-BP	2.05677
21	2BP	0.711874
22	No-BP	1.24894
23	2BP	0.852189
24	2BP	1.55781
25	2BP	1.96106
26	2BP	2.34873
27	No-BP	0.344189
28	No-BP	2.60268
29	2BP	0.243615
30	No-BP	0.820133
31	2BP	0.832227
32	No-BP	1.30052
33	No-BP	1.46739
34	2BP	2.1783
35	No-BP	1.86998
36	2BP	1.44096
37	2BP	0.225582
38	2BP	0.481132
39	2BP	2.28988
40	No-BP	0.450602
41	No-BP	2.1574
42	No-BP	1.54056
3	2BP	1.27824
43	2BP	0.563899
44	2BP	2.31808
45	2BP	0.275869
46	No-BP	2.70289
47	No-BP	2.12661
48	2BP	2.47339
49	2BP	1.14962
4	2BP	0.304662
50	2BP	1.05656
51	No-BP	0.275888
52	No-BP	0.784965
53	No-BP	0.657052
54	No-BP	0.22115
55	2BP	0.00272579
5	No-BP	1.03581
56	No-BP	1.54059
6	No-BP	1.02254
7	No-BP	2.44557
8	No-BP	0.277775
9	No-BP	0.567928

## Sheet: Fig 2c
manuscript_id	2BP_status	alpha_diversity
10	2BP	1.15298
12	2BP	0.857564
13	2BP	0.905593
16	2BP	0.18504
18	2BP	1.85027
20	2BP	0.504878
21	2BP	0.256827
23	2BP	0.746586
24	2BP	0.519017
25	2BP	0.0145094
26	2BP	3.41017
29	2BP	0.0689572
31	2BP	0.133145
34	2BP	1.38909
36	2BP	1.67285
37	2BP	0.225582
38	2BP	0.481132
39	2BP	2.28988
3	2BP	0.454884
43	2BP	0.563899
44	2BP	2.31808
45	2BP	0.275869
48	2BP	2.47339
49	2BP	1.14962
4	2BP	0.304662
50	2BP	1.05656
55	2BP	0.00272579
1	No-BP	2.79165
11	No-BP	1.95965
14	No-BP	3.43103
15	No-BP	2.93872
17	No-BP	2.83058
19	No-BP	0.377116
2	No-BP	2.05677
22	No-BP	1.24894
27	No-BP	0.344189
28	No-BP	2.60268
30	No-BP	0.820133
32	No-BP	1.30052
33	No-BP	1.46739
35	No-BP	1.86998
40	No-BP	0.450602
41	No-BP	2.1574
42	No-BP	1.54056
46	No-BP	2.70289
47	No-BP	2.12661
51	No-BP	0.275888
52	No-BP	0.784965
53	No-BP	0.657052
54	No-BP	0.22115
5	No-BP	1.03581
56	No-BP	1.54059
6	No-BP	1.02254
7	No-BP	2.44557
8	No-BP	0.277775
9	No-BP	0.567928

## Sheet: Fig 2f
top rank	frequency
1	18
2	4
3	3
4	1
18	1

## Sheet: Fig 2g
manuscript_id	2BP_Status	top_ranked_microbe
10	2BP	Pseudomonas
12	2BP	Escherichia
13	2BP	Klebsiella
16	2BP	Pseudomonas
18	2BP	Citrobacter
20	2BP	Escherichia
21	2BP	Staphylococcus
23	2BP	Enterococcus
24	2BP	Prevotella
25	2BP	Prevotella
26	2BP	Veillonella
29	2BP	Pseudomonas
31	2BP	Fannyhessea
34	2BP	Prevotella
36	2BP	Fannyhessea
37	2BP	Staphylococcus
38	2BP	Haemophilus
39	2BP	Enterococcus
3	2BP	Prevotella
43	2BP	Klebsiella
44	2BP	Pseudomonas
45	2BP	Staphylococcus
48	2BP	Staphylococcus
49	2BP	Stenotrophomonas
4	2BP	Pseudomonas
50	2BP	Staphylococcus
55	2BP	Pseudomonas
1	No-BP	Escherichia
11	No-BP	Alloprevotella
14	No-BP	Kinneretia
15	No-BP	Prevotella
17	No-BP	Veillonella
19	No-BP	Escherichia
2	No-BP	Neisseria
22	No-BP	Prevotella
27	No-BP	Mycoplasma
28	No-BP	Alloprevotella
30	No-BP	Escherichia
32	No-BP	Staphylococcus
33	No-BP	Haemophilus
35	No-BP	Staphylococcus
40	No-BP	Streptococcus
41	No-BP	Rothia
42	No-BP	Fannyhessea
46	No-BP	Prevotella
47	No-BP	Staphylococcus
51	No-BP	Mycoplasma
52	No-BP	Haemophilus
53	No-BP	Prevotella
54	No-BP	Streptococcus
5	No-BP	Prevotella
56	No-BP	Staphylococcus
6	No-BP	Mycoplasma
7	No-BP	Alloprevotella
8	No-BP	Klebsiella
9	No-BP	Prevotella

## Sheet: Fig 2h
microbe	log2FoldChange	padj
Pseudomonas	6.32937	3.79002e-11
Klebsiella	8.302	5.92363e-11
Haemophilus	7.21498	2.09847e-06
Neisseria	6.37635	8.44998e-06
Citrobacter	6.73268	2.8497e-05

## Sheet: Fig 4a
manuscript_id	2BP_status	bacterial_mass
12	2BP	688.06
13	2BP	54.9259
16	2BP	17.7099
21	2BP	5.06815
24	2BP	5.88624
25	2BP	62.3472
26	2BP	18.3443
31	2BP	0.629099
37	2BP	971.881
43	2BP	444.339
44	2BP	6346.55
45	2BP	914.336
48	2BP	2466.43
49	2BP	299.638
50	2BP	7998.82
1	No-BP	1.79431
14	No-BP	2.16398
17	No-BP	1.25629
19	No-BP	28.8519
2	No-BP	8.21533
27	No-BP	72.7716
28	No-BP	35.3067
30	No-BP	13.402
32	No-BP	11.9904
33	No-BP	4.14472
40	No-BP	623.15
41	No-BP	1646.03
42	No-BP	466.064
46	No-BP	814.101
47	No-BP	2017.18
51	No-BP	34813.6
53	No-BP	8780.12
54	No-BP	253.422
56	No-BP	1063.22
6	No-BP	1.05379

## Sheet: Fig 4b
manuscript_id	2BP_status	alpha_diversity
1	No-BP	0.374965
12	2BP	1.48802
13	2BP	1.67645
14	No-BP	0.646253
16	2BP	1.30679
17	No-BP	1.27749
19	No-BP	1.22294
2	No-BP	0.142068
21	2BP	0.199749
24	2BP	1.16992
25	2BP	0.222128
26	2BP	1.73263
27	No-BP	0.881602
28	No-BP	1.65979
30	No-BP	1.54847
31	2BP	3.31744
32	No-BP	0.181195
33	No-BP	1.32372
37	2BP	0.901938
40	No-BP	2.23206
41	No-BP	1.65748
42	No-BP	0.355825
43	2BP	1.45747
44	2BP	2.53899
45	2BP	2.33403
46	No-BP	0.510209
47	No-BP	1.92985
48	2BP	1.39366
49	2BP	0.454124
50	2BP	2.06233
51	No-BP	0.731685
53	No-BP	1.0629
54	No-BP	1.76499
56	No-BP	0.863327
6	No-BP	0.780551

## Sheet: Fig 4c
top rank	frequency
1	5
2	1
3	1
6	1
7	1
8	1
10	5

[truncated: 12 more sheets: Fig 5, Fig 6a, Fig 6b, Fig 6c, Fig 6d, Fig 6e, Fig 7a, Fig 7c, Fig 7d, Fig 7e, Fig 7f, Fig 7g]
